# Supplementary material for: Prolonging culture of primary human keratinocytes isolated from suction blisters with the Rho kinase inhibitor Y-27632
Source: PLoS One. 2018 Sep 12;13(9):e0198862. doi: 10.1371/journal.pone.0198862 (PMC6135349; doi:10.1371/journal.pone.0198862)
Supplement: S2 Appendix — The differential response to Y-27632 treatment was determined and genes with | log2 fold-change | > 2.6 and an adjusted p value <0.5 are listed in the first tab of this document. The second tab presents the lists genes used to construct the venn diagram in Fig 2B. Full gene list will be deposited onto GEO database (accession number GSE119317). (XLSX) [file pone.0198862.s005.xlsx]

## Sheet: +Y vs -Y
name	Diff of condition = (+Y27632)-(-Y27632)	-log10(p-value) for Diff of condition	-log(adjusted p-Value) for Diff of condition
CTD-2369P2.12	7.2145	1.49322	0.595789
RP11-514P8.8	6.7355	4.23659	0.702449
HMGN2P5	6.458	1.04934	0.531013
PKD1P1	6.15217	1.11488	0.553798
LINC01235	5.072	1.35161	0.595789
RP11-464F9.1	4.93483	1.23818	0.588473
AD000671.6	4.93067	2.60892	0.595789
CBS	4.39317	0.883431	0.46716
IL33	4.38367	1.3011	0.595031
RP11-30J20.1	4.3805	3.94906	0.702449
RP11-156P1.2	4.3455	2.534	0.595789
RP11-445F12.1	4.2755	1.27402	0.593214
RP11-93B14.4	4.2325	1.91015	0.595789
GOLGA8O	4.2065	1.71042	0.595789
CDHR1	4.10583	1.16839	0.570561
RP4-694A7.2	4.08667	1.48561	0.595789
TRPC6	4.08533	1.75223	0.595789
TUG1_1	4.0735	2.6059	0.595789
RP11-65I12.1	4.05217	1.86716	0.595789
GS1-114I9.3	4.02383	0.852196	0.452865
PVRIG2P	3.96883	0.999887	0.512432
CTD-2227E11.1	3.96433	1.0679	0.537022
ASCL2	3.95783	1.82577	0.595789
RP11-54O7.14	3.95583	0.71122	0.381429
TP73	3.8965	1.25499	0.589438
TREM1	3.895	1.50242	0.595789
CBSL	3.88883	1.60228	0.595789
AP000275.65	3.825	1.70544	0.595789
AC006011.4	3.82033	0.693575	0.371702
LHX1	3.79483	1.22887	0.587275
RPS3AP53	3.72417	0.903811	0.476206
TPO	3.6835	1.56559	0.595789
NTSR1	3.6485	1.80965	0.595789
CTB-102L5.4	3.638	1.8598	0.595789
RP11-544M22.13	3.58583	0.493823	0.268533
TMEM114	3.57717	1.67662	0.595789
LINC00900	3.56717	1.83105	0.595789
DAPL1	3.554	1.4478	0.595789
ADORA2A	3.54717	2.10364	0.595789
DERL3	3.53583	1.55959	0.595789
FAM132B	3.524	1.48047	0.595789
RP4-669L17.8	3.51783	0.658374	0.351361
AKR1C1	3.51617	2.2778	0.595789
HS6ST2	3.499	2.15013	0.595789
LINC00266-1	3.46917	1.08758	0.544626
PAX8-AS1	3.44583	2.1217	0.595789
LRFN2	3.43817	2.07162	0.595789
PIK3C2G	3.42983	1.15913	0.568217
CTD-2006C1.10	3.4215	1.41885	0.595789
RP13-582O9.6	3.4165	0.700051	0.374934
KLRG1	3.39567	1.47549	0.595789
RP11-86K22.2	3.38633	1.61591	0.595789
RP11-309M7.1	3.33733	1.81029	0.595789
ADM2	3.32817	1.0008	0.512824
RP11-1415C14.3	3.3275	1.02993	0.524146
AC006014.7	3.3115	1.52981	0.595789
RP11-38L15.3	3.30933	1.32573	0.595789
RP11-131L23.1	3.2995	1.19465	0.578656
H19	3.27433	1.42099	0.595789
RP3-365I19.2	3.27417	0.61862	0.330211
RP11-247L20.3	3.26617	2.15975	0.595789
TCP10L	3.25483	2.27676	0.595789
CH17-302M23.1	3.25467	1.97111	0.595789
QRFPR	3.24783	2.63664	0.595789
ZNF436-AS1	3.24367	0.973735	0.50837
LINC00659	3.23217	0.947032	0.49621
RGPD5	3.22383	0.654519	0.349235
LEAP2	3.21667	0.577541	0.309247
C14orf132	3.17317	1.1751	0.572996
ST8SIA1	3.17083	0.720024	0.386239
ZSWIM8-AS1	3.1475	0.990198	0.509882
HSFX2	3.145	0.792942	0.423681
RSC1A1	3.139	0.43645	0.237499
CTC-435M10.12	3.13567	1.36924	0.595789
AC006946.16	3.12383	1.0348	0.525966
MEF2B	3.11867	0.895703	0.473145
NELL2	3.10817	1.44513	0.595789
MEFV	3.10583	0.869703	0.462146
MIR675	3.10333	1.48066	0.595789
RP11-666A20.4	3.0995	3.02846	0.652483
HUNK	3.08983	2.17096	0.595789
CTD-3074O7.11	3.08717	0.37176	0.205774
GABRQ	3.068	2.46456	0.595789
AP003419.11	3.065	0.529101	0.285126
EOMES	3.063	1.85984	0.595789
PTPRD-AS1	3.053	2.0592	0.595789
AJ271736.10	3.0465	1.35374	0.595789
RP11-1079J22.1	3.03033	1.65061	0.595789
RP4-555D20.2	3.02033	0.759278	0.407048
TEX37	3.01883	1.19726	0.578815
CH17-264B6.4	3.01683	1.0076	0.515688
RP11-384P7.7	3.01667	0.954162	0.499987
NCF1C	3.013	1.50798	0.595789
FAM87A	3.01233	0.99235	0.509882
ITGA4	3.00967	1.3045	0.59545
SLC43A1	3.008	1.1405	0.562731
RP11-561C5.4	2.994	1.95368	0.595789
U47924.29	2.99	3.00285	0.650936
AP000569.9	2.977	4.12816	0.702449
RP11-1228E12.2	2.977	0.655172	0.349655
ST8SIA2	2.97367	1.68893	0.595789
CRYBB3	2.96917	1.28322	0.594248
RP6-109B7.5	2.96717	0.792521	0.42349
TOLLIP-AS1	2.95833	2.71763	0.595789
RP11-114G22.1	2.92983	1.31539	0.595776
RP11-404P21.3	2.92817	1.48355	0.595789
RP11-404P21.8	2.91633	1.25936	0.590524
CDK3	2.9125	0.836761	0.445113
AK7	2.9075	1.7319	0.595789
FAM90A25P	2.90717	1.45548	0.595789
RP11-77K12.8	2.90667	0.535341	0.288598
ACOX2	2.89867	2.12013	0.595789
PTPRD	2.8945	2.90505	0.614629
RP11-392A14.8	2.89283	0.9403	0.492998
LINC00316	2.892	3.88298	0.702449
RP11-170N16.3	2.892	3.88298	0.702449
KB-1572G7.2	2.88367	0.508513	0.274666
SLC7A8	2.875	1.3472	0.595789
AC068580.5	2.87083	1.08199	0.54257
RP11-707M3.3	2.87083	1.03823	0.527277
CTD-2501M5.1	2.86783	1.2662	0.592413
SDHAP2	2.86633	0.391949	0.218475
ADAMTSL1	2.86217	1.84947	0.595789
RP13-415G19.2	2.86167	0.617113	0.329484
RP11-250B2.5	2.8615	1.35762	0.595789
TNFSF18	2.86067	1.10898	0.551784
NCF1	2.86033	1.71244	0.595789
LINC01277	2.86	0.858551	0.456142
CTD-3185P2.1	2.85817	1.48451	0.595789
AP000688.29	2.85317	1.45306	0.595789
RP11-181K12.2	2.83067	2.01351	0.595789
PPP1R1B	2.82833	1.80431	0.595789
MDGA1	2.82683	2.20127	0.595789
RP11-286N22.14	2.824	2.57573	0.595789
GS1-72M22.1	2.81767	1.31815	0.595789
PLCD4	2.80183	1.26373	0.591876
FLJ35934	2.79567	1.05233	0.532019
AC004012.1	2.7955	2.53309	0.595789
RP11-200A1.1	2.7955	3.36699	0.702449
RP11-216L13.17	2.7955	0.60444	0.322218
RP11-383C5.5	2.7955	1.68761	0.595789
TYMSOS	2.79017	1.8022	0.595789
KB-1125A3.11	2.78817	1.90723	0.595789
RP11-37C7.3	2.7785	0.520707	0.281083
CLEC2A	2.77283	1.04928	0.531013
LINC00887	2.756	1.64639	0.595789
RP1-261G23.5	2.75483	1.78099	0.595789
CTD-2354A18.1	2.7525	1.2778	0.59364
HMGN2P6	2.74567	1.20121	0.579905
RP11-16N11.2	2.73683	1.09619	0.547601
RP11-196G18.24	2.734	0.546141	0.294708
AP001626.1	2.73217	0.797599	0.426352
RP11-385F7.1	2.72867	1.02803	0.52344
HIST2H4B	2.72717	0.374397	0.207235
RBAK-RBAKDN	2.72167	0.87099	0.462869
RP11-15N24.4	2.72167	1.24152	0.588473
CTD-2213F21.2	2.71967	1.89758	0.595789
AC010547.9	2.70883	0.801265	0.428602
LRRC6	2.70467	0.830804	0.441911
DPP4	2.69917	1.36966	0.595789
CLDND2	2.69833	0.96392	0.504344
COL21A1	2.69133	1.02986	0.52412
RP11-1055B8.9	2.69067	1.37863	0.595789
CTD-2649C14.2	2.68617	0.662214	0.353319
RP11-230G5.2	2.6855	1.39098	0.595789
ANKRD20A4	2.68483	0.975981	0.509812
H2AFB2	2.6845	2.8441	0.600307
RP11-102G14.1	2.6845	1.80566	0.595789
RP11-180M15.7	2.6845	2.80385	0.595789
RP11-314N13.3	2.6845	1.80566	0.595789
RP11-499O7.7	2.6845	2.8441	0.600307
RP1-179N16.6	2.6815	0.865523	0.45977
PRMT8	2.67783	0.74449	0.399308
CTD-2562G15.3	2.67583	1.3875	0.595789
FBXL7	2.67067	1.06875	0.537444
FLJ31104	2.66967	1.92603	0.595789
RP11-140I16.3	2.664	3.91214	0.702449
TBC1D3C	2.664	2.14202	0.595789
ANKRD20A7P	2.658	1.31223	0.595776
CTC-378H22.2	2.65617	1.64894	0.595789
RP11-441O15.3	2.65533	0.61322	0.327126
RP11-459D22.1	2.65067	1.80981	0.595789
RP11-128M1.1	2.6505	2.24956	0.595789
TBC1D3H	2.6505	0.472602	0.256207
CALN1	2.64733	0.785484	0.420714
RP11-79P5.9	2.6465	0.854987	0.45453
AP000347.4	2.64483	0.905037	0.476873
CFAP53	2.64367	0.646976	0.344493
AC142293.3	2.63567	1.26665	0.592413
MID1IP1-AS1	2.62833	1.64411	0.595789
CTD-2047H16.2	2.61617	1.7774	0.595789
C10orf99	2.61	0.670743	0.358352
FAM182B	2.609	0.769127	0.41211
RP11-510I21.1	-2.60033	0.956683	0.501174
SETP2	-2.6015	1.44031	0.595789
ACTBP1	-2.60217	1.26559	0.592413
FAUP2	-2.6025	1.20936	0.581543
OSBPL9P3	-2.6035	1.69596	0.595789
RP11-8P13.1	-2.6035	1.40002	0.595789
HIST2H3C	-2.60367	0.68885	0.36891
RP11-312J18.7	-2.60367	1.48013	0.595789
ELMOD1	-2.60417	0.998365	0.511628
HMGN2P21	-2.60417	0.966417	0.50546
MOCS1P1	-2.60433	1.33564	0.595789
TUBB8P10	-2.605	1.22932	0.58741
FNTAL1	-2.60533	1.62917	0.595789
RP11-959F10.4	-2.60533	1.25034	0.589438
RP3-467N11.2	-2.60617	1.46527	0.595789
C8A	-2.6065	0.903762	0.476206
TGIF1P1	-2.6065	1.53286	0.595789
RAP1AP	-2.60783	1.51769	0.595789
KLHL33	-2.608	1.00008	0.512556
ZNF72P	-2.60833	0.897336	0.473827
EEF1DP4	-2.60867	1.63048	0.595789
RP11-430L17.1	-2.60867	1.34113	0.595789
CD300LF	-2.609	2.14759	0.595789
RP11-404F10.2	-2.60933	1.95928	0.595789
RP11-205M3.1	-2.61017	2.11416	0.595789
RP11-335G20.7	-2.61017	2.08806	0.595789
RPL39P36	-2.61017	1.37693	0.595789
SLC17A8	-2.61017	1.59349	0.595789
ABCA4	-2.6105	1.80931	0.595789
FTH1P4	-2.6105	1.36948	0.595789
PRDX2P2	-2.611	1.51311	0.595789
ATOH8	-2.61167	0.675558	0.36114
RP11-325L12.5	-2.61233	1.5623	0.595789
SMPD3	-2.61267	1.5062	0.595789
AC073150.6	-2.6135	1.05038	0.531107
RP11-760D2.10	-2.6135	1.72526	0.595789
IQCB2P	-2.61383	1.25977	0.590524
RP11-432B6.1	-2.61467	1.23072	0.587861
RP11-804H8.5	-2.61467	1.36787	0.595789
BTF3L4P3	-2.61617	0.754176	0.404413
GAPDHS	-2.61617	1.20952	0.581543
RBMS2P1	-2.61633	1.41172	0.595789
MRPL35P1	-2.61667	1.39549	0.595789
CTD-2552B11.3	-2.6175	1.64234	0.595789
RPL5P10	-2.61767	1.51497	0.595789
RANP2	-2.6185	1.73126	0.595789
DCHS2	-2.61983	0.934924	0.490404
SOX21-AS1	-2.62	1.76534	0.595789
RP11-49C9.2	-2.62017	1.51023	0.595789
RP11-723C11.2	-2.62067	1.14295	0.563905
SPRR3	-2.621	0.802362	0.42929
HCN1	-2.622	1.55182	0.595789
TVP23A	-2.622	2.14228	0.595789
CALM1P2	-2.62217	1.72168	0.595789
RP11-711C17.2	-2.62267	1.23528	0.588473
RAP1BP1	-2.623	1.56924	0.595789
ARL2BPP7	-2.62317	1.04618	0.530582
SVEP1	-2.6235	1.3626	0.595789
COPS5P1	-2.624	1.39079	0.595789
PGAM4	-2.62517	2.31596	0.595789
SPATS1	-2.6255	2.03668	0.595789
MRPS33P2	-2.6255	1.3621	0.595789
NPM1P28	-2.62617	1.27142	0.593214
CTD-2302A16.2	-2.62733	1.24939	0.589438
RP11-350G13.1	-2.62733	1.24547	0.589177
FRMPD4	-2.62867	1.20262	0.580028
GIPC3	-2.62867	2.0468	0.595789
AP000436.4	-2.62917	1.52992	0.595789
AC018890.6	-2.62933	1.75647	0.595789
CTD-2200P10.1	-2.62967	1.22986	0.587665
RANP3	-2.62967	1.44436	0.595789
RPSAP43	-2.63033	1.23464	0.588296
RPS2P45	-2.6305	1.23393	0.587982
UNC93B3	-2.63067	0.925472	0.486891
ARPC3P2	-2.63083	1.25455	0.589438
AFF3	-2.6315	1.0171	0.519938
RP11-552J9.6	-2.63317	1.18527	0.575628
KRT8P5	-2.63333	1.64061	0.595789
IGBP1P3	-2.6345	1.41575	0.595789
AC139712.2	-2.63533	1.05115	0.531432
AC013410.1	-2.6355	1.66516	0.595789
AC093698.4	-2.6355	1.28331	0.594248
RP11-214N15.5	-2.63633	1.29182	0.594248
GSTM5P1	-2.6365	1.32963	0.595789
NAA11	-2.63683	1.25173	0.589438
TIMP2	-2.63783	1.45362	0.595789
RP11-158C21.3	-2.638	1.18299	0.574934
FAR1P1	-2.63817	1.33886	0.595789
CALM1P1	-2.63833	1.5292	0.595789
RPL23AP46	-2.6385	1.21171	0.581939
RP11-267N12.2	-2.63883	1.59203	0.595789
RP11-38O23.7	-2.63933	1.59432	0.595789
AC092570.4	-2.6395	1.49627	0.595789
RP5-984P4.1	-2.63983	1.46943	0.595789
KARSP1	-2.64033	1.20298	0.580028
ALX1	-2.64067	3.00582	0.650936
RP11-885L14.1	-2.64083	1.62707	0.595789
IMPA1P	-2.64117	1.39482	0.595789
KCNH2	-2.64167	1.98971	0.595789
RP11-440K22.1	-2.64233	1.61397	0.595789
RP11-167P22.4	-2.64267	1.40416	0.595789
CCT7P2	-2.64317	1.33527	0.595789
RP11-793I11.1	-2.64317	1.36073	0.595789
CTB-164N12.1	-2.64567	1.32899	0.595789
AC007383.6	-2.64617	1.19975	0.579553
GPR75-ASB3	-2.647	0.446037	0.242529
SCNN1B	-2.647	1.08103	0.541988
NCLP2	-2.64733	1.21469	0.582508
RP11-6F2.3	-2.6475	1.28693	0.594248
TUBAP4	-2.648	1.06156	0.534904
CDKL2	-2.64817	2.28984	0.595789
MRPL49P1	-2.64933	1.01832	0.520308
RP1-224A6.8	-2.64933	1.6153	0.595789
PHBP19	-2.64967	1.37102	0.595789
TUBBP6	-2.651	1.2474	0.589438
AC005102.1	-2.65117	1.4451	0.595789
RAB39B	-2.65217	1.01704	0.519938
RP13-104F24.1	-2.653	1.34781	0.595789
RP11-109P14.8	-2.65383	1.43764	0.595789
PRDX3P3	-2.65383	1.25669	0.590004
CDV3P1	-2.654	1.69581	0.595789
AC104772.1	-2.65467	1.59526	0.595789
SUMO1P1	-2.65483	1.75764	0.595789
LINC00704	-2.656	1.34519	0.595789
NPM1P39	-2.656	1.24874	0.589438
TBCAP2	-2.65617	1.99653	0.595789
KLK14	-2.65633	1.56133	0.595789
RP11-43D4.2	-2.65667	1.41163	0.595789
RP11-622C24.1	-2.65683	1.5584	0.595789
RP11-490H24.5	-2.65717	1.98025	0.595789
RP11-5G9.6	-2.6575	1.52229	0.595789
SETP1	-2.6575	1.37516	0.595789
AC004941.5	-2.65783	1.72017	0.595789
CDC27P2	-2.65783	2.07965	0.595789
RP11-390K5.1	-2.65833	1.27038	0.592992
RP11-125H8.1	-2.65883	1.55301	0.595789
RP11-598P20.5	-2.65883	1.25298	0.589438
ACTG1P2	-2.659	1.35108	0.595789
TUBAP	-2.6605	0.993724	0.509882
RP11-1016B18.1	-2.66067	1.71748	0.595789
ACTBL2	-2.6625	1.41645	0.595789
ADAM33	-2.663	1.82877	0.595789
CYCSP39	-2.6635	1.26816	0.592413
HNRNPA1P61	-2.66367	1.48044	0.595789
TOX4P1	-2.664	1.73491	0.595789
RP11-129B9.2	-2.66483	1.87227	0.595789
RP3-339A18.3	-2.66483	1.09425	0.546644
GTF2IP2	-2.66567	1.32977	0.595789
MYH14	-2.66633	1.65025	0.595789
FDPSP7	-2.66683	0.594347	0.317136
SIX3	-2.66683	2.26827	0.595789
LCE3E	-2.667	0.947972	0.496733
RP11-57C19.6	-2.6675	1.36272	0.595789
CTC-512J14.1	-2.66833	1.51971	0.595789
ARHGAP23P1	-2.6685	0.827692	0.440269
HNRNPA3P2	-2.66917	2.03733	0.595789
NHP2P2	-2.66917	1.09369	0.54641
MS4A4A	-2.66933	1.66844	0.595789
AMZ2P2	-2.66933	1.7831	0.595789
RP11-324F21.1	-2.6695	1.49739	0.595789
CTD-2384B9.1	-2.6705	1.93029	0.595789
DUTP2	-2.67083	0.980578	0.509882
CYCSP25	-2.671	1.26098	0.590524
NDUFAF4P4	-2.67133	1.06284	0.535481
RP11-665C16.8	-2.67133	1.58049	0.595789
C10orf90	-2.67267	1.25235	0.589438
HIST2H3D	-2.67283	1.34773	0.595789
MRPS33P4	-2.674	1.39033	0.595789
RP11-1E1.2	-2.67417	1.39581	0.595789
AGGF1P4	-2.6745	1.84532	0.595789
NDUFB4P2	-2.67467	1.29088	0.594248
ACTG1P14	-2.675	1.55935	0.595789
AC002069.5	-2.67667	1.26028	0.590524
MEF2BNBP1	-2.67683	1.01882	0.520341
RBMXP1	-2.67767	1.67899	0.595789
GALNT13	-2.67883	1.0737	0.539401
RP11-3L10.2	-2.67983	1.3	0.594984
RP11-615I2.3	-2.68017	1.87044	0.595789
VGLL3	-2.681	2.27051	0.595789
PRMT5P1	-2.68133	1.34359	0.595789
KCNB2	-2.68183	1.7949	0.595789
AC093373.1	-2.682	1.15815	0.568217
CTD-2533G20.1	-2.6825	1.22104	0.584335
BTF3P9	-2.6835	1.51485	0.595789
CKAP2P1	-2.68367	1.30859	0.595512
MYH11	-2.68383	1.27818	0.59364
PSG4	-2.68417	1.58406	0.595789
SLC18A1	-2.68417	1.48276	0.595789
CCNB2P1	-2.68433	1.20463	0.580568
CNN2P6	-2.68433	1.87332	0.595789
LCE1A	-2.68433	0.892862	0.4718
NPM1P8	-2.6845	1.28418	0.594248
RP11-133N21.7	-2.68467	1.45783	0.595789
CSGALNACT1	-2.68483	1.58479	0.595789
RP11-88E18.1	-2.686	1.08756	0.544626
LCTL	-2.68633	0.97876	0.509882
PCNAP4	-2.68667	1.27389	0.593214
RP5-837M10.1	-2.687	1.65614	0.595789
RP6-91H8.3	-2.68783	1.78314	0.595789
RP11-1394O16.1	-2.68883	1.16768	0.570427
TARS2P1	-2.68917	1.8878	0.595789
SP7	-2.68983	1.58686	0.595789
MTHFD2P5	-2.69	1.7072	0.595789
RP1-72E17.2	-2.69017	1.32551	0.595789
SERPINA12	-2.69183	1.45874	0.595789
PIK3R5	-2.69383	1.41123	0.595789
FGF7	-2.69417	1.00859	0.51604
MYL9	-2.69433	1.63592	0.595789
NPM1P49	-2.6945	1.20428	0.58051
PFN1P3	-2.69467	1.51065	0.595789
UBE2CP3	-2.697	1.3048	0.59545
ADAMTS2	-2.69733	1.28248	0.594151
RP11-692E14.1	-2.6975	1.30479	0.59545
CREB3L1	-2.69767	1.59142	0.595789
BX682235.1	-2.69783	1.01922	0.520382
RP11-144C15.1	-2.69783	0.740776	0.397765
EIF2S2P2	-2.69833	1.5977	0.595789
CTD-2311A18.1	-2.6985	1.72521	0.595789
RP11-707O23.5	-2.69867	1.19039	0.57684
RP11-436M15.1	-2.7	1.30256	0.595279
AC074019.2	-2.70017	1.24262	0.588823
AC097711.1	-2.7005	1.3447	0.595789
RP11-972L6.2	-2.70083	1.25766	0.590222
RP11-162G10.1	-2.70183	0.985868	0.509882
FBLL1	-2.702	1.35761	0.595789
TERF1P5	-2.703	1.51873	0.595789
NR1H4	-2.7035	1.10453	0.550618
RP3-450M14.1	-2.70383	2.42724	0.595789
SF3A3P2	-2.70383	1.73469	0.595789
RP11-551G24.2	-2.70467	0.976322	0.509882
CR1L	-2.70517	1.7085	0.595789
CYB5AP5	-2.7055	1.3573	0.595789
RP1-34L19.1	-2.7065	1.18686	0.575827
LOXL3	-2.70683	1.37865	0.595789
HMOX1	-2.70717	1.62096	0.595789
PLSCR2	-2.70817	1.48194	0.595789
RPL10AP5	-2.7085	1.94553	0.595789
PTGIS	-2.7095	1.30258	0.595279
AC007192.4	-2.71017	0.336648	0.182647
KLHDC8A	-2.71017	1.10008	0.548921
NKAIN1	-2.7105	1.94561	0.595789
RP11-21G20.1	-2.71067	1.25459	0.589438
PPARGC1A	-2.711	2.00327	0.595789
ACTBP2	-2.71117	1.43302	0.595789
U40455.1	-2.71117	1.84605	0.595789
RP11-30L15.4	-2.71467	1.14493	0.564699
RP11-420O16.2	-2.71517	1.57193	0.595789
RPL23AP91	-2.7165	1.81322	0.595789
PRDX4P1	-2.717	1.69857	0.595789
ACTBP9	-2.71783	1.38237	0.595789
PODN	-2.71883	0.996573	0.511102
RP11-39H3.1	-2.7195	1.47733	0.595789
CHCHD4P2	-2.72067	1.32296	0.595789
ATP5A1P10_1	-2.72083	1.57356	0.595789
HSP90AB6P	-2.72083	1.32171	0.595789
RP11-528A4.3	-2.72083	1.40022	0.595789
RP11-582E3.4	-2.72167	1.63078	0.595789
KCTD9P5	-2.72183	1.74535	0.595789
SQSTM1P1	-2.72183	1.25693	0.59015
CPEB1	-2.722	1.51699	0.595789
FDX1P1	-2.72217	1.02885	0.523825
LYZ	-2.72217	1.23631	0.588473
RP11-267M23.7	-2.72383	1.77237	0.595789
FLG	-2.72417	0.757845	0.406398
RPS15P9	-2.7245	1.16561	0.569604
ZNF705E	-2.72517	1.17391	0.572271
STAB2	-2.7255	2.43029	0.595789
PHBP7	-2.72567	1.03881	0.5274
NHP2P1	-2.726	1.11538	0.554088
MED28P8	-2.72617	1.96988	0.595789
RP11-139E19.2	-2.72617	2.0051	0.595789
RP11-617J18.1	-2.72617	1.31795	0.595789
DUTP7	-2.72767	1.3118	0.595776
TUBA1A	-2.72817	1.45072	0.595789
BEND4	-2.72833	1.24016	0.588473
RP11-536C10.15	-2.7285	2.08653	0.595789
ST13P16	-2.72933	1.39718	0.595789
RP11-342F21.1	-2.73033	1.61237	0.595789
AIF1	-2.73067	1.82649	0.595789
FBXW12	-2.73067	1.13123	0.559236
HMGB1P30	-2.73067	1.3415	0.595789
AC016597.1	-2.73117	1.96644	0.595789
MYH4	-2.73117	1.58235	0.595789
SVOP	-2.73133	1.20557	0.580568
TMF1P1	-2.73133	1.30023	0.594984
LINC00371	-2.73183	1.60837	0.595789
RPS12P24	-2.73317	1.2883	0.594248
RP13-228J13.5	-2.734	1.30985	0.595712
RP4-682C21.2	-2.7345	1.62742	0.595789
AC026166.1	-2.73617	0.590068	0.314986
DYNLT3P2	-2.73717	0.831365	0.44233
CTSLP8	-2.7375	1.91032	0.595789
LCE6A	-2.7385	2.32019	0.595789
ENPEP	-2.73883	1.45735	0.595789
POLR3DP1	-2.74	1.22829	0.586995
RPL36AP6	-2.74	1.17581	0.573057
RP4-580O19.2	-2.74083	1.6325	0.595789
AC000110.1	-2.74267	1.23115	0.587888
RP11-397J20.1	-2.74267	1.69734	0.595789
HMGA1P6	-2.743	1.1419	0.563495
RP11-430G17.1	-2.7435	1.56364	0.595789
GPX1P1	-2.74367	1.61522	0.595789
TCEB1P3	-2.74417	1.40052	0.595789
RP11-92C4.4	-2.74483	1.08783	0.544626
AC007899.3	-2.7455	1.10169	0.549731
AC006116.13	-2.7465	1.29599	0.594735
CDH17	-2.74667	1.93137	0.595789
RP11-605F14.2	-2.74683	1.07259	0.538841
RTKN2	-2.747	2.73577	0.595789
SERBP1P2	-2.74767	1.30386	0.59545
AC013470.8	-2.748	1.36452	0.595789
C10orf10	-2.74867	1.24784	0.589438
DLGAP1	-2.749	2.18282	0.595789
RPL23AP88	-2.74917	0.655293	0.349729
PRB2	-2.7505	1.52609	0.595789
RP11-86K22.1	-2.752	1.69627	0.595789
AC112198.1	-2.7545	0.762986	0.408749
RP11-819M15.1	-2.75533	0.863917	0.459143
DCAF4L2	-2.756	1.59475	0.595789
RP11-302F12.4	-2.75617	1.03422	0.525917
RP11-355K23B.1	-2.75683	1.50464	0.595789
SLC30A2	-2.75717	1.15703	0.568217
FAM45B	-2.7575	1.36762	0.595789
CYCSP12	-2.75783	1.0709	0.538414
AC069368.3	-2.75817	1.26126	0.590524
RP1-37E16.12_2	-2.75833	1.37414	0.595789
RP11-222O23.1	-2.75833	1.1804	0.574661
DDX39AP1	-2.759	1.157	0.568217
RP11-535I24.2	-2.7605	1.61078	0.595789
PREX2	-2.76117	1.65766	0.595789
C1QTNF5	-2.7615	1.68538	0.595789
RP11-452K12.6	-2.76217	1.32547	0.595789
PPATP1	-2.7625	1.05872	0.534087
ACTG1P1	-2.76283	1.6044	0.595789
MTAPP1	-2.76317	1.17959	0.574417
PGDP1	-2.76317	1.19767	0.57887
ATF1P1	-2.76383	1.87526	0.595789
CFAP47	-2.76383	1.09335	0.546315
RP11-173G21.1	-2.76483	1.66398	0.595789
RP11-153M3.1	-2.76567	1.2429	0.588823
NCAM1	-2.76617	1.82359	0.595789
NPM1P4	-2.76617	1.40167	0.595789
ZNF469	-2.76667	1.20749	0.58069
ABCD1P4	-2.767	2.18866	0.595789
IFIT1P1	-2.76817	1.06276	0.53546
AIPL1	-2.76833	1.31587	0.595789
RP11-454K7.2	-2.769	1.38857	0.595789
HBZP1	-2.7695	0.924186	0.486362
CHCHD3P3	-2.76967	1.25505	0.589438
RP1-278E11.3	-2.77067	1.37449	0.595789
RP4-809F4.1	-2.77067	2.02473	0.595789
SRP72P1	-2.77167	1.55559	0.595789
SSU72P3	-2.77183	2.70247	0.595789
RP11-672A2.7	-2.772	1.31388	0.595776
LIMS2	-2.77267	1.59728	0.595789
CCT4P1	-2.77317	1.511	0.595789
ANXA2P2	-2.77367	1.52884	0.595789
SETP10	-2.77417	1.27617	0.593635
AC003973.4	-2.77483	1.2786	0.59364
RPL23AP26	-2.7755	1.71518	0.595789
SPP1	-2.7755	1.25462	0.589438
PRPS1L1	-2.77617	1.34541	0.595789
ACTBP11	-2.77717	1.41699	0.595789
XRCC6P5	-2.77883	1.32697	0.595789
ARL2BPP3	-2.7795	1.11609	0.554451
UQCRC2P1	-2.78033	1.53319	0.595789
ASS1P5	-2.78083	1.08305	0.543124
PYHIN5P	-2.78133	1.24624	0.589243
ARHGAP42P3	-2.78183	0.824432	0.438868
SLC25A5P7	-2.78183	1.41505	0.595789
NUS1P4	-2.78267	1.44655	0.595789
RPS20P10	-2.783	1.37471	0.595789
RP11-227D13.2	-2.78317	1.68843	0.595789
KNOP1P5	-2.7835	0.784708	0.420254
RP11-284B18.3	-2.78383	1.80364	0.595789
RP11-14I2.2	-2.786	1.0917	0.545676
HSP90AA5P	-2.78617	1.4839	0.595789
UBE2CP4	-2.7875	1.34764	0.595789
HSPD1P9	-2.78767	1.19717	0.578815
RP11-340I6.6	-2.78767	1.69005	0.595789
RFC3P1	-2.78933	1.18069	0.574661
RP11-713C19.2	-2.79083	1.50996	0.595789
CPNE4	-2.7915	1.54383	0.595789
RP11-213G2.5	-2.79167	1.56265	0.595789
TUBB4A	-2.79217	1.11719	0.55476
HRH2	-2.793	1.769	0.595789
SEMA3E	-2.79383	1.03386	0.525661
RAB11AP1	-2.79467	1.53334	0.595789
CHCHD4P4	-2.79783	1.23194	0.587888
RP11-378J18.10	-2.79783	2.69899	0.595789
YWHAQP7	-2.79817	1.68241	0.595789
RTP4	-2.799	1.10497	0.550693
HNRNPA1P14	-2.79967	1.68967	0.595789
PAX7	-2.80017	1.23594	0.588473
RP11-196I18.3	-2.8005	1.64557	0.595789
HNRNPA1P67	-2.80183	1.68176	0.595789
PHBP10	-2.80367	1.30494	0.59545
PRDX2P4	-2.80433	1.48303	0.595789
FP236383.10	-2.80517	2.34307	0.595789
ACSL5	-2.80633	1.38654	0.595789
RP11-654E17.2	-2.80833	1.75005	0.595789
RP11-471G13.2	-2.8085	1.46041	0.595789
RP11-1259L22.2	-2.80917	1.39355	0.595789
GBP1P1	-2.80967	0.963923	0.504344
AC002543.2	-2.81017	2.05375	0.595789
RPS26P4	-2.81017	1.70117	0.595789
AP000593.5	-2.81033	1.56862	0.595789
HDGFP1	-2.81067	1.60103	0.595789
ATP5F1P2	-2.8115	1.50706	0.595789
AP004290.1	-2.812	1.61621	0.595789
SNRPCP8	-2.81233	1.2156	0.582556
RP11-54D18.4	-2.8135	1.33281	0.595789
PTGER2	-2.816	1.41378	0.595789
RP11-429P3.2	-2.81617	3.3083	0.702449
CTC-325H20.7	-2.81783	1.50491	0.595789
RP11-95P2.4	-2.8185	1.51674	0.595789
AC013444.1	-2.81883	1.12021	0.556029
HMGCS2	-2.81883	0.603444	0.322135
RP11-549B18.3	-2.8195	1.93905	0.595789
LARP4P	-2.82033	1.90325	0.595789
RP11-47F1.1	-2.82033	1.53199	0.595789
ACTA1	-2.82167	1.29947	0.594984
RPS17P14	-2.822	1.44662	0.595789
TUBB1P2	-2.82217	1.39482	0.595789
RP11-142L4.3	-2.82233	1.43516	0.595789
SOX5P	-2.8225	2.07644	0.595789
ASTN1	-2.82267	0.939547	0.492603
RP11-572M11.2	-2.82283	3.62814	0.702449
HSPD1P11	-2.82367	1.21177	0.581939
CCDC181	-2.82383	1.81128	0.595789
HNRNPA1P30	-2.82433	1.21733	0.583028
DHRS2	-2.82467	2.09379	0.595789
COLCA2	-2.82483	1.96675	0.595789
RNF19BPY	-2.82483	0.700691	0.375355
STAC	-2.825	1.20125	0.579905
MLANA	-2.82583	0.719397	0.385885
TUBB3P1	-2.82633	1.29921	0.594984
IRGM	-2.827	1.65101	0.595789
MRPS5P3	-2.82783	1.26546	0.592413
EEF1A1P32	-2.83017	1.13969	0.562493
RP11-41L14.1	-2.83017	1.35784	0.595789
AP003385.2	-2.831	1.29897	0.594984
FLNC	-2.831	1.21318	0.582345
PCSK2	-2.833	1.39659	0.595789
RPL6P9	-2.83317	1.30032	0.594984
AMZ1	-2.8335	1.25418	0.589438
TUBB8	-2.8355	1.19142	0.577253
SNORA29	-2.83617	2.69677	0.595789
SNORD3B-2	-2.83617	2.88302	0.614629
ACTR3P3	-2.83633	1.68198	0.595789
HHIPL1	-2.83817	1.92526	0.595789
RP11-561N12.1	-2.8385	1.34071	0.595789
RP11-713C5.1	-2.8385	2.20257	0.595789
RPS6P2	-2.8385	1.56379	0.595789
ADH7	-2.83933	1.51024	0.595789
CTD-2593A12.4	-2.83983	1.5135	0.595789
AL672296.1	-2.84067	1.98975	0.595789
RP11-820K3.4	-2.84217	1.28221	0.594151
RP11-69M1.3	-2.84283	1.37384	0.595789
CLEC3B	-2.84333	0.71352	0.38252
AKR1C5P	-2.8435	1.43713	0.595789
CST4	-2.8435	2.02737	0.595789
RP11-613G13.1	-2.84583	1.19706	0.578815
SYN2	-2.84667	1.80849	0.595789
RP4-673D20.6	-2.84783	1.32963	0.595789
CYCSP24	-2.848	1.28375	0.594248
MTMR7	-2.84967	1.15374	0.567045
AF038458.4	-2.85	1.67263	0.595789
FHL5	-2.85083	2.51248	0.595789
RP11-368P15.1	-2.85083	1.3128	0.595776
RP11-235E17.5	-2.85133	1.45763	0.595789
CARNS1	-2.8525	0.94549	0.495296
RP11-80F22.10	-2.85317	1.69002	0.595789
RP11-809H16.3	-2.8535	1.41579	0.595789
RPL18AP17	-2.85417	1.56824	0.595789
VTI1BP1	-2.85417	1.28596	0.594248
ZNF365	-2.85433	2.55308	0.595789
ATP5G1P3	-2.85467	1.40029	0.595789
RP11-781M16.1	-2.85467	1.84729	0.595789
RP11-69H7.4	-2.85583	2.89252	0.614629
RP11-750I4.2	-2.856	1.28712	0.594248
NACAP3	-2.85767	1.75494	0.595789
RP1-217P22.2	-2.85783	1.31283	0.595776
SNRPGP4	-2.85883	1.39153	0.595789
PSMA3P	-2.8595	1.6302	0.595789
AC005722.4	-2.85967	1.98656	0.595789
CYB5P4	-2.86167	2.03163	0.595789
NAPSB	-2.86233	1.35213	0.595789
RPL21P2	-2.8645	1.62975	0.595789
AC006028.11	-2.86667	1.59072	0.595789
EIF2S2P5	-2.86867	1.58231	0.595789
QRSL1P1	-2.86933	1.55676	0.595789
APLNR	-2.8695	2.21218	0.595789
NIFKP6	-2.8705	1.27818	0.59364
AMY1B	-2.87133	0.884101	0.467645
RP11-336N8.2	-2.8715	1.03038	0.524234
SRMP1	-2.8715	1.25714	0.59015
AC064836.3	-2.8725	1.08382	0.543377
SUCLG2P2	-2.8735	1.11983	0.556029
AC090286.2	-2.875	1.30702	0.59545
RP11-54J7.2	-2.87517	1.2937	0.594284
RP5-998G20.1	-2.87683	0.916262	0.482671
ANK2	-2.87717	1.2867	0.594248
RP11-255E6.5	-2.87783	1.88273	0.595789
TUBB8P3	-2.87867	1.193	0.577901
CYCSP52	-2.879	1.10301	0.55014
RP11-417L14.1	-2.87917	1.51973	0.595789
CLIC4P2	-2.88083	1.59318	0.595789
SAMD9L	-2.8825	1.78154	0.595789
SMAD6	-2.8845	0.9458	0.495464
C8orf59P1	-2.886	1.49571	0.595789
ODCP	-2.886	1.11658	0.554662
MYH7	-2.8875	1.6888	0.595789
CXCL10	-2.88783	0.968531	0.506445
CLCNKA	-2.88917	1.64628	0.595789
RP11-597G23.1	-2.88983	1.33293	0.595789
RP3-514P16.1	-2.89167	1.5461	0.595789
AE000658.30	-2.89283	1.99068	0.595789
SUSD5	-2.89283	1.64452	0.595789
RP13-1056D16.2	-2.89517	1.85336	0.595789
UCA1_1	-2.89633	1.69367	0.595789
RP11-160H12.3	-2.8965	1.6207	0.595789
TUBB4BP7	-2.897	1.19518	0.578656
RPS10P20	-2.89733	1.1341	0.560324
GSTM5	-2.8975	1.44165	0.595789
FDPSP1	-2.898	1.07957	0.541625
MRPL2P1	-2.90017	1.22444	0.585814
RP11-438N5.2	-2.90133	1.17539	0.573005
HRC	-2.9015	1.35825	0.595789
CNTN3	-2.90233	1.58114	0.595789
RP5-1106H14.1	-2.90517	1.46069	0.595789
TRAPPC2P8	-2.90533	1.15049	0.565956
AC005336.4	-2.906	1.1881	0.576168
GSTA9P	-2.906	1.24602	0.589177
RP11-12M9.4	-2.9065	1.70135	0.595789
CFHR1	-2.9075	1.05831	0.533983
CTD-2571E19.3	-2.90767	1.13057	0.558926
CEP295NL	-2.90883	1.7329	0.595789
FMO3	-2.9135	2.83246	0.596484
RPL7P17	-2.91517	1.36933	0.595789
SLC25A18	-2.91517	1.61432	0.595789
SNRPFP2	-2.91517	2.12171	0.595789
CNN3P1	-2.91567	1.65701	0.595789
CYP4F24P	-2.916	2.01722	0.595789
PPP1R2P10	-2.917	1.55552	0.595789
ATP5G1P8	-2.91933	1.19881	0.579388
TPMTP2	-2.92	1.35403	0.595789
RP11-317F20.2	-2.92367	1.76312	0.595789
ANXA2P1	-2.92617	1.67217	0.595789
CTB-10G5.1	-2.92683	1.1643	0.569307
RP11-10L12.2	-2.92783	1.2273	0.586611
CYCSP11	-2.9285	1.39341	0.595789
PTPN7	-2.92917	1.48524	0.595789
RP11-397G5.2	-2.92917	1.81239	0.595789
GUSBP12	-2.92983	2.57146	0.595789
TGIF2-C20orf24	-2.93117	0.882016	0.466255
UNC13C	-2.93117	1.09607	0.547523
RP11-212F11.1	-2.9315	1.40189	0.595789
HNRNPA3P16	-2.932	1.30778	0.595462
RP11-438E8.2	-2.9325	1.43332	0.595789
GVINP2	-2.93317	1.14966	0.565719
RP5-967N21.2	-2.93417	1.67199	0.595789
ALDH3A1	-2.93583	1.00355	0.513923
HSPE1P25	-2.9435	1.35306	0.595789
MTTP	-2.9455	1.96579	0.595789
RP11-72J9.1	-2.946	1.36995	0.595789
RP11-18B3.2	-2.94783	1.59337	0.595789
CTD-3145H4.1	-2.95217	1.28065	0.594083
AC097523.3	-2.954	1.27668	0.59364
HDAC9	-2.95667	2.44049	0.595789
RP11-433P17.1	-2.9585	1.65364	0.595789
PTP4A1P2	-2.962	1.51663	0.595789
RPL15P4	-2.962	1.63668	0.595789
SEPHS1P7	-2.962	1.77078	0.595789
FAM58DP	-2.96267	1.02292	0.521281
NOL4	-2.965	1.38313	0.595789
UBA52P8	-2.96517	1.20302	0.580028
GLRXP3	-2.96617	1.45807	0.595789
LINC01399	-2.96617	1.21705	0.583028
NCAM2	-2.97033	1.33038	0.595789
PCDH19	-2.9715	1.12501	0.557618
BCAR1P2	-2.97183	0.533679	0.287547
RP11-110J1.2	-2.97283	1.5275	0.595789
CNN2P10	-2.97367	1.52361	0.595789
HAUS1P2	-2.975	1.38498	0.595789
TUBA3D	-2.97617	1.3321	0.595789
CCL3L3	-2.97683	1.20503	0.580568
NPM1P13	-2.9775	1.44501	0.595789
RP11-234B24.5	-2.97817	1.67206	0.595789
SPSB4	-2.98	1.42762	0.595789
AC020606.1	-2.98067	0.966727	0.505624
RPL7L1P5	-2.98067	1.24903	0.589438
AC009414.1	-2.98117	1.44776	0.595789
COL6A4P2	-2.98283	1.45604	0.595789
PSMC1P13	-2.98317	1.30848	0.595512
RP11-381O7.3	-2.98433	0.929421	0.488143
CRIP1P4	-2.9855	1.64361	0.595789
RP11-11M20.2	-2.98617	1.40764	0.595789
CISD1P1	-2.98683	1.54842	0.595789
RPL6P2	-2.99017	1.73297	0.595789
COX5BP8	-2.9905	1.26234	0.590961
HSPD1P8	-2.9905	1.50667	0.595789
POTEKP	-2.99183	1.50436	0.595789
KLK3	-2.99267	1.14919	0.565561
MRPL35P4	-2.99483	1.74933	0.595789
RP11-93K22.7	-2.9955	2.2818	0.595789
RP11-122C5.2	-2.9965	1.61071	0.595789
EI24P3	-2.9985	1.42602	0.595789
AC004066.2	-3.0015	0.934951	0.490404
ARL2BPP2	-3.00233	1.36104	0.595789
NDUFC2-KCTD14	-3.0045	0.924851	0.486539
RP1-57E3.1	-3.00517	0.955812	0.500721
RP1-90J20.14	-3.00533	1.3409	0.595789
CENPIP1	-3.00783	1.28719	0.594248
USP12PX	-3.00783	1.59342	0.595789
DPEP1	-3.00917	1.66586	0.595789
FAM177A1P1	-3.00933	2.18282	0.595789
RP11-1082L8.1	-3.01217	1.47825	0.595789
NLRP3	-3.01267	1.67186	0.595789
URGCP-MRPS24	-3.01367	0.860845	0.457441
CTSLP2_2	-3.01417	1.69962	0.595789
PSMC1P8	-3.01733	1.03958	0.527948
CYP26C1	-3.0175	1.74923	0.595789
ACTG1P11	-3.01883	1.51593	0.595789
RP11-290M5.4	-3.02017	1.25477	0.589438
KLF14	-3.02367	1.34178	0.595789
RSL24D1P11	-3.02383	1.30185	0.595279
AP000705.6	-3.03	1.43337	0.595789
RP11-211A18.1	-3.0305	1.32702	0.595789
RP11-102D18.1	-3.031	1.63891	0.595789
HMGB3P31	-3.0325	1.14419	0.564403
RPIAP1	-3.03433	1.13754	0.561734
MYT1	-3.03533	1.93248	0.595789
FPR1	-3.03683	1.0772	0.541107
AC009133.23	-3.0385	1.76533	0.595789
CYCSP19	-3.03983	1.05231	0.532019
AC006486.9	-3.0425	1.18691	0.575827
RBM22P5	-3.0425	1.15543	0.567922
CTD-2287O16.1	-3.04533	1.69596	0.595789
RP11-183E9.2	-3.04733	1.83301	0.595789
PPP1R12BP1	-3.0485	0.927882	0.487713
AC105402.2	-3.04983	1.49976	0.595789
RP11-12D5.5	-3.05033	1.29951	0.594984
ZNF735	-3.051	2.1393	0.595789
BANF1P2	-3.0515	1.33781	0.595789
RBPJP5	-3.0535	0.610226	0.32547
GIMAP7	-3.054	1.49991	0.595789
RP11-700P18.2	-3.0595	3.49946	0.702449
CYCSP40	-3.062	1.00471	0.514274
POU3F3	-3.06283	1.3333	0.595789
CYTIP	-3.06967	2.59081	0.595789
RP1-177A13.1	-3.07183	1.5819	0.595789
FTLP8	-3.072	1.20251	0.580028
PRPS1P2	-3.073	2.22998	0.595789
MURC	-3.07317	1.87131	0.595789
RP11-506B6.5	-3.07417	1.94325	0.595789
ADIPOQ	-3.07517	1.30514	0.59545
RP11-403D15.1	-3.07817	0.982048	0.509882
RP11-734C14.2	-3.0815	1.16016	0.568619
RP11-485M7.1	-3.0825	1.18217	0.574934
OMD	-3.08433	1.32078	0.595789
AC104306.4	-3.086	1.40167	0.595789
RP11-241F15.9	-3.0865	1.04742	0.53069
PCNAP1	-3.08717	1.50292	0.595789
SCARNA16_6	-3.0905	0.59538	0.317416
SMCO4P1	-3.0905	1.57681	0.595789
INTS4P2	-3.09167	1.87669	0.595789
RP11-559N14.6	-3.09533	1.41537	0.595789
AC087499.7	-3.09667	1.83733	0.595789
WNT5B	-3.09833	1.37215	0.595789
SLC4A10	-3.1025	1.51332	0.595789
RAB28P5	-3.10317	1.89705	0.595789
AC004893.10	-3.10433	1.29902	0.594984
TUBB8P2	-3.10617	1.86471	0.595789
S100P	-3.11	1.33765	0.595789
MED28P4	-3.11017	2.62149	0.595789
MPPE1P1	-3.11017	1.70534	0.595789
CTD-2345M20.2	-3.11083	1.56822	0.595789
CXCL12	-3.1115	1.31079	0.595776
STMN2	-3.11183	1.33722	0.595789
RPF2P1	-3.11233	1.57086	0.595789
RP11-820I16.2	-3.11317	1.4956	0.595789
FAM107A	-3.11383	1.37306	0.595789
RP4-655L22.4	-3.11533	1.15252	0.566403
AC069282.6	-3.12183	1.60269	0.595789
LMOD1	-3.12233	1.62123	0.595789
RP4-555N2.4	-3.12267	1.79753	0.595789
GCNT3	-3.12417	1.19042	0.57684
ZFP91-CNTF	-3.13033	1.31172	0.595776
AC078899.3	-3.13067	1.59317	0.595789
AC079987.2	-3.13117	2.95573	0.638025
WARSP1	-3.13167	1.20949	0.581543
FEN1P1	-3.13383	1.5549	0.595789
RP11-289I10.2	-3.1355	0.87379	0.462869
RP4-725G10.4	-3.1355	1.55338	0.595789
RP11-414B7.1	-3.13567	2.72643	0.595789
CYP4F25P	-3.13583	2.11684	0.595789
CD74	-3.13817	2.08913	0.595789
COX6A2	-3.13867	1.30688	0.59545
AC114760.1	-3.139	1.30618	0.59545
CYP4B1	-3.1395	1.69224	0.595789
HDC	-3.14	1.24699	0.589438
PSAPL1	-3.14183	1.21899	0.583681
RP11-84C10.2	-3.14433	1.30498	0.59545
HOXD3	-3.14517	0.898145	0.474175
PRKRIRP1	-3.14567	1.41025	0.595789
PTTG4P	-3.149	1.07867	0.541432
AKAP17BP	-3.1515	1.01578	0.519537
UBE2SP2	-3.15333	1.22695	0.586511
C4orf19	-3.1555	1.291	0.594248
AC079753.5	-3.1605	0.891534	0.471237
RP1-37M3.8	-3.161	1.89288	0.595789
ANGPT1	-3.16217	1.52851	0.595789
GVINP1	-3.164	1.3633	0.595789
AC073310.4	-3.166	1.69978	0.595789
ACTG2	-3.16933	1.63621	0.595789
RP11-223J15.2	-3.1705	1.86383	0.595789
GTF3AP1	-3.17217	1.14029	0.56273
ZFAND6P1	-3.17317	1.76863	0.595789
HSPE1P2	-3.17533	1.67835	0.595789
WFDC2	-3.17667	1.599	0.595789
EXTL2P1	-3.17933	1.88021	0.595789
CST6	-3.17967	1.30452	0.59545
RP4-785G19.2	-3.18417	1.51233	0.595789
AKAP12	-3.18533	1.34978	0.595789
SPECC1L-ADORA2A	-3.18567	1.20274	0.580028
HSPD1P18	-3.19283	1.46418	0.595789
AC093162.5	-3.193	1.2389	0.588473
MTHFD2P6	-3.198	1.43335	0.595789
PIGPP3	-3.19817	1.67459	0.595789
AC005033.6	-3.2	3.16692	0.702449
LINC00961	-3.203	1.28055	0.594083
GPRC5A	-3.20483	1.48727	0.595789
RPL3P4	-3.2065	0.672087	0.359121
GS1-542M4.3	-3.20767	1.82584	0.595789
SNCG	-3.2125	1.86749	0.595789
DLK1	-3.216	1.25823	0.590458
HMGN2P40	-3.21767	1.15454	0.567408
TATDN2P2	-3.2245	1.87655	0.595789
TFEC	-3.22633	1.68443	0.595789
RP11-15H7.2	-3.22967	1.98565	0.595789
GS1-304P7.1	-3.232	1.38445	0.595789
AZGP1	-3.2365	1.46823	0.595789
ZBTB45P1	-3.23767	2.56178	0.595789
PTX3	-3.23817	0.718712	0.385458
GNG5P3	-3.2385	2.49315	0.595789
NOP56P2	-3.24283	1.28089	0.594083
TUBBP5	-3.247	1.40836	0.595789
MOBP	-3.24717	2.59841	0.595789
IDSP1	-3.25083	1.41443	0.595789
FKBP4P8	-3.25617	0.639456	0.34041
HSPD1P2	-3.2565	1.65548	0.595789
C1QTNF9B-AS1_2	-3.2595	2.88389	0.614629
HAS1	-3.26467	1.26669	0.592413
RP11-1094M14.8	-3.266	1.1577	0.568217
RP5-961K14.1	-3.26767	1.31809	0.595789
CTAGE9	-3.26817	3.19077	0.702449
RP11-430C1.2	-3.26933	1.03011	0.524147
KPRP	-3.27167	1.57629	0.595789
RND1	-3.27233	0.950554	0.497776
SIX1	-3.27683	1.20593	0.580568
P2RY10P2	-3.282	1.46539	0.595789
LIMS3L	-3.284	1.12489	0.557618
APBB1IP	-3.28583	1.54851	0.595789
SNRPFP1	-3.286	1.3872	0.595789
FAM19A1	-3.28667	1.7089	0.595789
RP11-140L24.4	-3.28783	1.21543	0.582556
APOB	-3.28883	1.07237	0.538733
HLA-DPB1	-3.28983	1.06652	0.536744
HCAR1	-3.29267	2.81902	0.595789
MAP3K19	-3.30017	2.12595	0.595789
RP11-958J22.2	-3.31	0.835056	0.444291
SPTA1	-3.311	1.3388	0.595789
KRT13	-3.31783	2.74736	0.595789
RSAD2	-3.32533	1.19782	0.578875
RP11-451O18.1	-3.32633	1.39497	0.595789
KLK6	-3.3265	1.00172	0.513021
ZBP1	-3.329	1.11986	0.556029
HS6ST3	-3.3335	2.63388	0.595789
RP11-1084J3.3	-3.3335	0.825359	0.439241
EMBP1	-3.33617	0.998873	0.511844
RP11-486E2.1	-3.339	1.27743	0.59364
RP11-448N11.1	-3.34783	1.00468	0.514274
C16orf89	-3.34833	1.38451	0.595789
CLIC4P1	-3.36683	1.57804	0.595789
BCO1	-3.3705	1.47546	0.595789
CNGA2	-3.3715	1.06857	0.537419
RP11-274J2.1	-3.3855	1.65468	0.595789
CTD-2026G22.1	-3.39383	3.0907	0.678414
RANP5	-3.39683	2.00982	0.595789
AKR1C4	-3.39817	1.47818	0.595789
CTD-2542C24.2	-3.40083	1.67793	0.595789
RNF138P1	-3.41083	1.70948	0.595789
UBE2CP1	-3.4225	1.3519	0.595789
BMPR1APS1	-3.43467	2.05829	0.595789
COX6CP7	-3.43483	1.35325	0.595789
ELF3	-3.4355	1.24787	0.589438
HMGN2P22	-3.43617	1.17412	0.572384
PPP1R2P6	-3.437	1.28343	0.594248
UNC5C	-3.43817	1.50888	0.595789
RP11-490D19.8	-3.4385	1.27437	0.593214
RP11-164A6.1	-3.4435	1.68764	0.595789
PPEF1	-3.44617	1.35159	0.595789
VCAM1	-3.44917	1.33302	0.595789
RP11-536C10.10	-3.45183	0.7641	0.409549
RP11-848G14.2	-3.47067	1.31324	0.595776
OGN	-3.473	1.35796	0.595789
CMPK2	-3.47333	1.39237	0.595789
ATP5G1P4	-3.48033	1.33238	0.595789
ARG1	-3.48317	1.55602	0.595789
TMEM71	-3.48417	1.76926	0.595789
AL162151.3	-3.49283	0.704899	0.37762
CTB-147N14.7	-3.49517	2.64727	0.595789
RP11-673E1.3	-3.50317	2.20854	0.595789
NAT8B	-3.50517	1.76712	0.595789
RP11-71L14.3	-3.50883	2.02614	0.595789
SLC25A24P1	-3.51017	1.73529	0.595789
RP1-169P22.2	-3.51917	1.06723	0.536909
RP11-77K12.1	-3.53483	1.06232	0.53516
PHACTR3	-3.5355	1.77289	0.595789
RP11-480I12.7	-3.54133	1.14319	0.563963
IFIT1B	-3.54217	1.17623	0.573324
FABP4	-3.546	1.09326	0.546301
METTL7B	-3.5465	2.18544	0.595789
HS3ST2	-3.55683	1.92423	0.595789
TFAMP1	-3.5655	1.52769	0.595789
FN1	-3.56783	1.52918	0.595789
TMA16P2	-3.57117	1.03574	0.52631
SNORA68_4	-3.58083	0.607596	0.324071
RP11-571E6.1	-3.58633	1.15564	0.567922
CCDC58P5	-3.5965	1.36814	0.595789
KRT23	-3.59833	1.68828	0.595789
LCE1D	-3.603	1.09588	0.547378
SMIM12P1	-3.60917	1.78812	0.595789
SNX18P14	-3.62217	1.58088	0.595789
PRELP	-3.62317	1.29761	0.594865
PYDC1	-3.62317	0.89906	0.474539
RP11-76H14.2	-3.62367	1.23233	0.587888
HMGN2P35	-3.63617	1.26576	0.592413
MGAM	-3.64383	1.74023	0.595789
GMFBP1	-3.65017	1.48212	0.595789
SPTLC1P3	-3.65483	1.63683	0.595789
RAD51L3-RFFL	-3.66	0.711216	0.381429
ASPRV1	-3.6605	1.7714	0.595789
PNLIPRP2	-3.66217	1.7648	0.595789
RP11-193F5.4	-3.66283	0.555439	0.298937
PPIAL4C	-3.67583	1.00308	0.5137
RP11-587D21.1	-3.67883	1.42822	0.595789
CTD-2206G10.2	-3.685	1.55055	0.595789
CTC-554D6.1	-3.69283	0.564032	0.301705
TUBB3_1	-3.69483	1.14953	0.565682
PDSS1P1	-3.69517	1.33752	0.595789
OXCT2P1	-3.698	1.37933	0.595789
KLK2	-3.70017	1.37528	0.595789
CCL2	-3.70483	1.52569	0.595789
RPL23AP56	-3.70717	1.95459	0.595789
AL121932.1	-3.71217	2.54716	0.595789
LCE2C	-3.7125	1.04274	0.52952
SYT1	-3.71267	1.02021	0.520399
AC018738.2	-3.71617	0.860287	0.457211
RP11-15E1.6	-3.732	1.46693	0.595789
TGM2	-3.73717	1.44405	0.595789
FAF2P1	-3.73817	1.30974	0.595711
RP11-382A20.1	-3.74183	1.62622	0.595789
ABCB10P4	-3.74717	1.99244	0.595789
RPLP1P11	-3.762	0.839791	0.446772
RP11-293I14.2	-3.7835	0.655882	0.349944
RP11-119H12.4	-3.8165	1.35961	0.595789
TERF1P4	-3.81667	1.27971	0.593742
CIDEC	-3.8385	1.17363	0.572075
RP5-1172N10.4	-3.8485	0.531511	0.286235
ANKRD1	-3.85267	1.33749	0.595789
NETO1	-3.86033	2.036	0.595789
TMPRSS11B	-3.864	1.31061	0.595776
CTC-303L1.1	-3.886	1.31441	0.595776
RP11-848D3.4	-3.88783	1.86475	0.595789
RP11-368P15.2	-3.89583	1.30166	0.595279
SHMT1P1	-3.937	1.24054	0.588473
LOR	-3.95283	1.27127	0.593214
MGAM2	-3.9775	1.31247	0.595776
FYB	-3.9895	3.00526	0.650936
ZNF385B	-4.00017	2.8327	0.596484
BMS1P16	-4.0025	0.982195	0.509882
GPAA1P1	-4.0355	1.24761	0.589438
THUMPD3P1	-4.03683	1.90348	0.595789
CCL7	-4.04183	1.51041	0.595789
TMOD4	-4.05467	2.16797	0.595789
RGPD2	-4.07233	1.1508	0.565956
STON1-GTF2A1L	-4.07267	2.13427	0.595789
ALDH1A1	-4.07367	1.30156	0.595279
RP11-181C21.4	-4.10433	0.799852	0.427735
RBMX2P5	-4.1565	2.36581	0.595789
RP11-548K23.11	-4.162	0.843275	0.448455
C6orf15	-4.18083	1.41854	0.595789
H3F3AP4	-4.18583	0.492411	0.267607
C8orf44-SGK3	-4.20017	2.03138	0.595789
RP11-514O12.4	-4.21383	1.46924	0.595789
HBA2	-4.2295	1.91858	0.595789
TYRP1	-4.4895	0.725785	0.389225
CTD-2192J16.24	-4.53433	0.918151	0.483517
IGFBP3	-4.622	1.65399	0.595789
TUBB8P8	-4.6605	1.35254	0.595789
RP1-309K20.6	-4.68433	1.25747	0.590222
RP1-179P9.3	-4.72383	1.69073	0.595789
CTD-2132N18.3	-4.75883	0.652243	0.347731
RP11-21J18.1	-4.8285	0.655519	0.349835
GJA5	-4.829	1.543	0.595789
NSFP1	-4.86483	0.595699	0.3176
ENO1P4	-4.88383	3.60241	0.702449
ZNF322P1	-4.951	1.24263	0.588823
FLG2	-5.13767	1.34423	0.595789
KRTAP2-3	-5.20017	1.59191	0.595789
RP11-496I2.5	-5.24617	3.15962	0.702449
RP11-351I24.3	-5.30683	1.30412	0.59545
COX6A1P2	-5.3155	0.701656	0.375977
GCSHP5	-5.43183	1.07451	0.539764
RP11-134E15.2	-5.64583	2.22543	0.595789
RP11-760D2.12	-5.79083	1.73296	0.595789
MYCN	-5.8155	2.55347	0.595789
CTD-3214H19.16	-5.95683	2.44339	0.595789
PIK3R3_2	-5.97583	2.38261	0.595789
CH17-270A2.2	-6.0575	2.50765	0.595789
GNL3LP1	-6.09617	2.20676	0.595789
PAICSP6	-6.1075	3.72788	0.702449
HIST1H4K	-6.1315	2.33276	0.595789
RP11-212D19.4	-6.22817	2.89836	0.614629
ST20-MTHFS	-6.4595	2.61932	0.595789
TUG1_3	-6.9025	1.93334	0.595789
AF196779.12	-7.7875	2.51418	0.595789

## Sheet: Gene list for venn diagram
Chapman et al 2014 adult skin biopsy Significantly Downregulated Genes	SBK genes downregulated	Epidermal Differentiation Complex	Skin Biopsy/SBK/EDC	Skin Biopsy/SBK	Skin Biopsy/EDC	EDC/SBK
LOR	MTMR7	S100A10	LCE3E	KLK6	SPRR4	LCE1A		To generate the venn diagram we used: http://bioinformatics.psb.ugent.be/webtools/Venn/
SPRR3	FMO3	AK125884	LOR	S100P	SPRR1A	FLG2
S100P	PAX7	S100A11	LCE6A	ASPRV1	S100A11	LCE2C
KRT80	NR1H4	TCHHL1	FLG	C15orf52	S100A4
LCN2	GPRC5A	TCHH	SPRR3	KRT13	LCE3D
KLK7	DPEP1	RPTN	KPRP	C6orf15	CRNN
KLK6	CD74	HRNR		PRB2	RPTN
KRT13	TIMP2	AK056431		FADS3	S100A7
CNFN	SLC18A1	FLG		CST6	IVL
SPRR2E	PREX2	FLG2		ALDH1A3	SPRR2E
FLG	HDAC9	CRNN		MYL9	CRCT1
CRCT1	KCNH2	LCE5A		GCNT3
SPRR2E	SYT1	CRCT1		TIMP2
KRT1	STON1-GTF2A1L	LCE3E		CYP4B1
CLIC3	LIMS2	LCE3D		KRT23
S100A7	TUBA3D	LCE3C
CST6	APBB1IP	LCE2C
NCCRP1	CDH17	LCE4A
C15orf52	FYB	Clorf68
KPRP	NKAIN1	LCE3A
ASPRV1	APOB	LCE2D
LY6G6C	PPEF1	LCE2B
ALDH1A3	ADAMTS2	LCE2A
CST6	PHACTR3	KPRP
CALML5	LYZ	LCE1F
CALB2	MYH7	LCE10
KCNK12	HMOX1	LCE1B
C9orf169	DHRS2	LCE1E
TMEM45A	MYL9	LCE1C
HSPB8	CST4	LCE1A
SCNN1A	WFDC2	LCE6A
MUCL1	NOL4	SMCP
SIAE	SMPD3	IVL
TMEM45A	RP11-723C11.2	SPRR4
LYPD5	STMN2	SPRR1A
WFDC5	TUBB4A	SPRR1A
MAP2	MYH14	SPRR3
A2ML1	HAS1	SPRR1B
SH3KBP1	GAPDHS	SPRR2D
HOPX	TFEC	SPRR2A
SLC5A1	NHP2P1	SPRR2B
LCE3D	OGN	SPRR2E
PLD5	TYRP1	SPRR3
MAP2	CXCL12	SPRR2D
IGFL2	KRT23	SPRR2F
RPTN	ALDH3A1	SPRR2G
HSPC159	CCL7	SPRR2D
KLK11	CCL2	LELP1
EPHX3	PPARGC1A	PGLYRP3
KLK5	MS4A4A	PGLYRP4
AQP9	ELMOD1	LOR
AAK1	WNT5B	S100A12
SULT2B1	FHL5	S100A7A
KLK5	HRH2	S100A7L2
KRTDAP	CNTN3	S100A8
CYB5R2	CYTIP	S100A9
CEACAM6	LOXL3	S100A7
SLC6A14	FN1	S100A6
C5orf46	CCDC181	S100A5
SBSN	ARG1	S100A16
CYP4F22	SPP1	S100A4
SH3KBP1	GLRXP3	Ak307246
KRT10	MLANA	S100A2
KLK5	PRB2	S100A3
IL1F10	HS3ST2	S100A14
C6orf15	PTGIS	S100A13
SAMD9	ZBP1	S100A1
KLK8	PTGER2
SPINK5	PCSK2
NCCRP1	SIX1
HIST1H2BD	OMD
RAB11FIP1	FLNC
RNASE7	HOXD3
ATP12A	AIPL1
KLK7	KLK14
LPHN2	HRC
ID1	AKAP12
SERPINB13	NAPSB
CWH43	MYH11
ANKRD35	GSTM5
SPINK7	HMGCS2
SDCBP2	RSAD2
SLPI	MYCN
ULBP2	CMPK2
IER3	APLNR
FLG	BCO1
LCE6A	STAB2
ACSL1	RP11-84C10.2
SCEL	RTP4
DBNDD2	UNC13C
UGT1A6	SMAD6
CARD18	SIX3
CPM	ZNF365
SC4MOL	CDKL2
POF1B	ENPEP
SERPINB6	MTTP
CGN	FGF7
DBNDD1	HDC
SCEL	GCNT3
SULT2B1	PIK3R5
CD24	KLK3
RAET1G	CYP4B1
IDS	FLG2
RHCG	FLG
MALL	ACTA1
A4GALT	PTPN7
KRT23	AFF3
VASN	GALNT13
ANKRD22	SLC4A10
KRT80	ZNF385B
GCNT3	STAC
FAM43A	ANK2
LOC100131138	IGFBP3
C10orf116	CSGALNACT1
TIMP2	ANKRD1
IL1F5	NCAM1
SEC14L2	ADAM33
IVL	ASTN1
UPK1B	C16orf89
GLRX	ANGPT1
GPR56	C4orf19
SLC39A2	C10orf90
UGT1A6	NCAM2
GLTP	RAB39B
LYPD5	NAA11
ARHGEF37	COX6A2
PITX1	C8A
LYPD3	SYN2
UPK1A	CREB3L1
SDCBP2	SLC30A2
HAL	AC007383.6
KLK12	TUBBP5
TNFAIP8L3	AZGP1
WFDC5	VCAM1
SPRR2C	NLRP3
PLCD1	KLHDC8A
PI3	ACTG2
GDPD3	TMOD4
SERPINA3	SPRR3
PPP2R2B	LMOD1
VSIG10L	ELF3
PERP	SPTA1
SPTLC3	PTX3
ME1	PLSCR2
PRSS27	CLEC3B
DHRS11	S100P
MAL	FBXW12
TMEM125	HCN1
ISG20	TMEM71
TPD52L1	ALDH1A1
VWA5A	SVEP1
CRB3	CFAP47
PCSK6	PCDH19
RAET1L	C10orf10
KRT77	SERPINA12
SPRR4	SVOP
RAB9A	NETO1
CLIP1	TVP23A
KLK13	TUBA1A
RAET1L	KLK2
RAP1GAP	KLK6
FUT3	FAM107A
PROM2	MOBP
SORT1	SCNN1B
BTG1	ATOH8
SH3BGRL2	ACTBL2
CRNN	CXCL10
NDRG2	GUSBP12
GRHL3	PYDC1
GSDMA	FRMPD4
CYP4B1	FABP4
LOC388564	SP7
CRISPLD2	SEMA3E
STX19	METTL7B
ATP6V0A1	DLGAP1
METRNL	MURC
KRT34	FPR1
MFSD6	KRT13
DNAJA4	LCE1D
CYP4B1	CARNS1
NLRX1	RND1
STK40	UNC93B3
KRT78	SNCG
SPRR1A	SUSD5
C10orf54	PODN
SERPINB3	AMY1B
CLDN7	AMZ1
HIST1H2AC	SPSB4
ITPRIP	CST6
CCDC64B	CDV3P1
MFSD6	IDSP1
TP53I3	DCAF4L2
ACOT11	MAP3K19
TPD52L1	SAMD9L
SLC37A2	CEP295NL
CLCN3	PSAPL1
ZMIZ1	ACTG1P1
PLOD2	GIMAP7
	SLC17A8
MANSC1	GIPC3
METRNL	RP1-278E11.3
S100A4	ALX1
SVIL	ADIPOQ
ERP27	RP4-682C21.2
RBM47	RP4-655L22.4
HIST2H2BE	FDX1P1
CHMP4C	RTKN2
	RP11-381O7.3
SNX2	UNC5C
PLA2G7	HHIPL1
AKTIP	PDSS1P1
CASP4	CRIP1P4
DSC2	KCNB2
MFSD1	SLC25A18
BPIL2	RP11-49C9.2
RNF144B	HIST2H3D
ANKRD22	FAM19A1
GPR1	CNGA2
DHRS3	ZNF72P
OBFC1	KLHL33
TRIM2	RGPD2
HIST1H2BC	HS6ST3
	DLK1
PLA2G4E	CTD-2287O16.1
HPGD	TMPRSS11B
SDCBP2	LCE3E
SPTLC3	CD300LF
LASS3	SSU72P3
LAMP2	CLCNKA
MANSC1	LCE1A
SLC25A43	LCE2C
ARL5A	CIDEC
PSORS1C2	CYP26C1
	HNRNPA1P61
XKRX	ACTBP11
	LCTL
	HBA2
SPNS2	FBLL1
PRDM1	PRELP
S100A4	ZNF322P1
SASH1	BEND4
FTH1P3	MYT1
NRBF2	ADH7
KIAA0513	CPNE4
SNX24	HCAR1
TNIP1	ACSL5
LCE6A	DCHS2
MAST4	GPX1P1
2018-03-03	CR1L
KAT2B	TUBB3_1
FAM135A	AKR1C4
CNKSR3	ABCA4
CPE	POU3F3
LRRC8B	TGM2
CLTB	AC074019.2
NIPA1	LOR
NSF	KPRP
NCF2	HIST2H3C
KIAA1468	IFIT1B
MSRB3	POTEKP
	AIF1
IDS	C6orf15
MLPH	NAT8B
LOC441052	AC139712.2
CAST	RP11-15H7.2
NCK2	HSP90AA5P
SH2D4A	HBZP1
GAS6	VGLL3
PYCARD	SNORA29
LPXN	SNORA68_4
PTTG1IP	KRTAP2-3
HIST1H2BG	EEF1A1P32
IER5	RP11-760D2.10
LCE3E	BTF3L4P3
RPL21	TUBB8P8
TMEM86A	RPL23AP46
WSB2	PRDX2P4
RAB11FIP1	COPS5P1
TRADD	PPP1R2P10
LOC100131138	RBMS2P1
ENDOD1	RP11-819M15.1
PRB2	CYCSP19
CYP4F3	RP11-713C19.2
LGALS8	CISD1P1
TMSL3	ANXA2P1
SGPP2	MTHFD2P5
DIP2B	EEF1DP4
KIAA1737	PHBP7
OSTF1	PRDX2P2
OTUB2	RP11-284B18.3
MAN2B2	ACTBP2
DHRS9	NHP2P2
PRB4	CNN2P6
	RP11-12M9.4
S100A11	CYB5P4
NEBL	CHCHD4P4
BSPRY	AC073310.4
FAM127A	UCA1_1
RAC1	RPL7P17
USP6NL	RP11-420O16.2
GFPT1	COLCA2
MAMDC2	ATP5F1P2
LIPG	ZNF705E
KRT17	CPEB1
UGT2B7	RP11-80F22.10
IQSEC2	POLR3DP1
VPS37C	MRPS5P3
PRKAR1A	EI24P3
ABCA12	FAM177A1P1
PRSS2	RP11-355K23B.1
CD82	CHCHD3P3
SDR9C7	RP11-274J2.1
SMPDL3B	AKAP17BP
MUC1	CCNB2P1
GRHL1	GNL3LP1
PSG11	RPL21P2
LAD1	XRCC6P5
CLINT1	RP11-471G13.2
GSDMC	TERF1P4
ASS1	HSPD1P8
RDH11	SRMP1
PRRT3	ARL2BPP3
HIP1R	IFIT1P1
CYTH1	RP5-967N21.2
COBLL1	RP11-551G24.2
SLC39A8	QRSL1P1
CCDC132	RP5-837M10.1
PLEKHA7	FEN1P1
PRB1	RP11-490H24.5
HSPB1	RP11-486E2.1
FAM129B	AC004066.2
PPP3CA	RPSAP43
SHROOM3	RP11-506B6.5
FYTTD1	RBMXP1
PIM3	RP11-448N11.1
RAET1E	TUBB4BP7
MPZL2	IQCB2P
MBOAT2	NUS1P4
GAS6	RP11-76H14.2
PPARD	SLC25A5P7
LACTB	TATDN2P2
DAAM1	ST13P16
PLEKHM1	RP1-34L19.1
KCNK1	CNN3P1
SLC44A3	TUBB8P2
SLC44A1	AC005102.1
ACAP2	RP11-181C21.4
SLC12A8	AMZ2P2
ATMIN	RP1-217P22.2
ATXN1	RP11-397G5.2
CLDN23	ATF1P1
GLTPD1	BMPR1APS1
LIPM	SPTLC1P3
HIST2H2AA3	RP11-440K22.1
KAZN	TUBB3P1
TDRD7	RP1-177A13.1
NUAK2	MRPL35P1
CIB2	AC016597.1
PGRMC2	FAM45B
STRN	CALM1P1
TINAGL1	RP11-289I10.2
KRT81	ZNF735
CALCOCO2	COX5BP8
HECTD3	HLA-DPB1
FADS3	RP11-430G17.1
NPW	RP11-183E9.2
HIST1H2AE	C1QTNF5
SPINK6	EXTL2P1
ACPP	RP11-528A4.3
NFATC4	CYP4F25P
COL11A2	UBE2SP2
FUT2	RP11-700P18.2
LSR	HAUS1P2
SDR42E1	CYCSP12
CYB5R3	MRPL49P1
NCRNA00087	AC093698.4
FA2H	RP11-438N5.2
DLG1	RP1-169P22.2
KCTD21	AC013470.8
AHR	RP11-561N12.1
SOX21	MED28P4
FAM3D	SHMT1P1
MIR614	CENPIP1
RIMBP3C	RP11-57C19.6
BZW1	BTF3P9
LRRC37A	GCSHP5
AGRN	AC007899.3
LOC730081	ATP5G1P8
MYL9	RP11-414B7.1
PRICKLE2	ZBTB45P1
	NPM1P39
	ABCD1P4
	RPF2P1
	RAB28P5
	AKR1C5P
	FDPSP1
	CTD-2302A16.2
	GBP1P1
	RPL15P4
	AC069282.6
	RP11-196I18.3
	ZNF469
	EIF2S2P5
	RNF19BPY
	RP11-267N12.2
	DDX39AP1
	WARSP1
	SERBP1P2
	TRAPPC2P8
	USP12PX
	C8orf59P1
	AC064836.3
	RP11-350G13.1
	TERF1P5
	RP5-984P4.1
	RP11-430L17.1
	RP11-417L14.1
	NPM1P49
	NOP56P2
	NPM1P4
	RP11-142L4.3
	RP11-654E17.2
	PGAM4
	LINC00371
	GTF2IP2
	AC104306.4
	COX6A1P2
	RPL6P2
	RBMX2P5
	HDGFP1
	HMGN2P22
	AC079753.5
	RP11-3L10.2
	ATP5G1P4
	HNRNPA1P14
	SOX21-AS1
	CYCSP24
	HNRNPA3P2
	AP003385.2
	AC114760.1
	ASS1P5
	RPL18AP17
	RAB11AP1
	HMGN2P21
	HSPD1P9
	RANP5
	COL6A4P2
	AP000593.5
	RP11-804H8.5
	RPS26P4
	TUBB1P2
	FAF2P1
	RP11-162G10.1
	AC105402.2
	RP11-404F10.2
	RPL23AP26
	AC002069.5
	PIGPP3
	ACTG1P2
	ACTBP1
	CYCSP11
	PPP1R12BP1
	RP11-223J15.2
	RP11-92C4.4
	ACTG1P11
	AL672296.1
	RP11-317F20.2
	KARSP1
	EIF2S2P2
	DYNLT3P2
	AC013444.1
	SNRPFP2
	PYHIN5P
	TCEB1P3
	PRPS1L1
	RP11-173G21.1
	RPS12P24
	BANF1P2
	ARL2BPP7
	TFAMP1
	CALM1P2
	RP13-228J13.5
	ACTG1P14
	AC005722.4
	RP11-167P22.4
	AC079987.2
	PRKRIRP1
	MRPL35P4
	RP5-998G20.1
	FDPSP7
	AP000705.6
	RBM22P5
	FAM58DP
	CTD-2593A12.4
	RPL36AP6
	LINC00704
	AC006028.11
	NDUFAF4P4
	AC004941.5
	RP11-452K12.6
	RPS6P2
	RSL24D1P11
	IGBP1P3
	GS1-542M4.3
	RP11-213G2.5
	EMBP1
	SNRPFP1
	SETP10
	SEPHS1P7
	HMGB3P31
	ANXA2P2
	HSPE1P25
	P2RY10P2
	FTLP8
	CNN2P10
	RBPJP5
	PSMC1P13
	RANP2
	TMA16P2
	RP11-18B3.2
	NPM1P13
	AC112198.1
	AC092570.4
	RPL3P4
	CTC-303L1.1
	PRPS1P2
	PHBP10
	RP11-144C15.1
	RP5-961K14.1
	HMGN2P35
	RP4-725G10.4
	RP11-490D19.8
	LINC01399
	GS1-304P7.1
	RP11-12D5.5
	RP11-324F21.1
	HMGA1P6
	U40455.1
	RP5-1106H14.1
	RP11-312J18.7
	AC104772.1
	AC009414.1
	HNRNPA1P30
	AC005033.6
	RP11-336N8.2
	RPS20P10
	RP11-214N15.5
	RPL5P10
	NCLP2
	RP11-54D18.4
	PFN1P3
	BX682235.1
	TPMTP2
	CTSLP8
	RP11-41L14.1
	AL162151.3
	PRDX3P3
	RP11-552J9.6
	MRPS33P4
	RP11-119H12.4
	RP11-480I12.7
	RP11-11M20.2
	RP3-450M14.1
	HSP90AB6P
	TUBBP6
	RP1-37M3.8
	LINC00961
	RP3-339A18.3
	RPL10AP5
	SNX18P14
	AC073150.6
	H3F3AP4
	AC090286.2
	RP11-109P14.8
	CYCSP52
	RP11-340I6.6
	ARHGAP42P3
	TBCAP2
	FAR1P1
	RP11-342F21.1
	RP4-580O19.2
	LCE6A
	AC002543.2
	GSTM5P1
	AC000110.1
	RFC3P1
	NPM1P8
	SUCLG2P2
	AC018890.6
	RP4-785G19.2
	AC087499.7
	AC097711.1
	AP004290.1
	RP11-211A18.1
	UQCRC2P1
	CLIC4P1
	CTAGE9
	RAP1BP1
	AC013410.1
	AC018738.2
	GTF3AP1
	RP4-809F4.1
	CHCHD4P2
	CDC27P2
	TUBB8P10
	TUBAP
	RP11-571E6.1
	OXCT2P1
	RP3-514P16.1
	IRGM
	FAUP2
	CTD-2571E19.3
	RP11-110J1.2
	AC097523.3
	RP11-38O23.7
	AC004893.10
	ARPC3P2
	RP11-397J20.1
	RP11-6F2.3
	RPL39P36
	RP11-587D21.1
	GPAA1P1
	RPS10P20
	UBA52P8
	NPM1P28
	RPS15P9
	PAICSP6
	PPATP1
	SLC25A24P1
	PPP1R2P6
	SUMO1P1
	ENO1P4
	ATP5G1P3
	RPL6P9
	ACTR3P3
	MED28P8
	CCT4P1
	RP11-436M15.1
	FTH1P4
	MTAPP1
	PSG4
	GSTA9P
	RPS17P14
	RP11-572M11.2
	GMFBP1
	RP11-14I2.2
	RPLP1P11
	RP11-432B6.1
	RP11-390K5.1
	VTI1BP1
	CTC-512J14.1
	HMGB1P30
	ZFAND6P1
	RPS2P45
	RPL23AP56
	CFHR1
	ODCP
	RP11-222O23.1
	RP11-535I24.2
	ASPRV1
	RP13-1056D16.2
	RP11-8P13.1
	AC093162.5
	TARS2P1
	KCTD9P5
	HSPD1P18
	RP11-692E14.1
	RP11-781M16.1
	RP11-848G14.2
	RP11-122C5.2
	RP11-158C21.3
	RP11-205M3.1
	RP11-485M7.1
	TOX4P1
	THUMPD3P1
	RP11-605F14.2
	PRDX4P1
	PRMT5P1
	PCNAP1
	RP11-21G20.1
	RP11-514O12.4
	AC069368.3
	MTHFD2P6
	RP11-302F12.4
	SPATS1
	MRPS33P2
	RP11-673E1.3
	CTD-2206G10.2
	RP11-212F11.1
	RP11-93K22.7
	CCT7P2
	RP11-548K23.11
	AF196779.12
	TUBB8P3
	UBE2CP3
	RP11-1082L8.1
	RP11-47F1.1
	DUTP7
	KNOP1P5
	SNRPCP8
	RP11-1084J3.3
	RNF138P1
	RP11-10L12.2
	NDUFB4P2
	HSPD1P11
	IMPA1P
	RP11-241F15.9
	CTB-164N12.1
	RP11-39H3.1
	CTD-2311A18.1
	RP11-30L15.4
	RP11-451O18.1
	RP11-403D15.1
	CTD-3145H4.1
	RP11-267M23.7
	CTD-2345M20.2
	SOX5P
	DUTP2
	SF3A3P2
	RP11-885L14.1
	RANP3
	FNTAL1
	HSPD1P2
	PCNAP4
	RP11-160H12.3
	RP11-598P20.5
	RP11-351I24.3
	RP11-672A2.7
	RP11-793I11.1
	GVINP2
	GVINP1
	GNG5P3
	OSBPL9P3
	ZFP91-CNTF
	RP11-734C14.2
	RP11-54J7.2
	CYCSP25
	RP11-510I21.1
	RP11-958J22.2
	CTD-2026G22.1
	RP11-212D19.4
	PTP4A1P2
	RP11-69M1.3
	RP11-959F10.4
	RP11-820K3.4
	RP11-140L24.4
	RP11-72J9.1
	AE000658.30
	RP11-582E3.4
	LIMS3L
	CCDC58P5
	RP11-234B24.5
	MEF2BNBP1
	PSMC1P8
	RP11-972L6.2
	RP11-129B9.2
	NACAP3
	RP11-133N21.7
	PHBP19
	MGAM
	RP11-438E8.2
	MRPL2P1
	RP11-1016B18.1
	CYB5AP5
	RP11-536C10.15
	RP11-153M3.1
	RP11-536C10.10
	RP11-139E19.2
	MGAM2
	RP11-848D3.4
	RP11-293I14.2
	ARL2BPP2
	RP11-43D4.2
	RP11-711C17.2
	RP11-617J18.1
	RP11-88E18.1
	RP11-368P15.1
	RP11-750I4.2
	SPECC1L-ADORA2A
	PSMA3P
	PTTG4P
	HSPE1P2
	UBE2CP1
	RP11-193F5.4
	BMS1P16
	CKAP2P1
	RP11-454K7.2
	RP11-613G13.1
	RAP1AP
	BCAR1P2
	SETP1
	CTC-554D6.1
	SETP2
	CTD-2552B11.3
	RP11-125H8.1
	MPPE1P1
	RP11-368P15.2
	RP11-134E15.2
	NDUFC2-KCTD14
	UBE2CP4
	RP11-227D13.2
	RP11-382A20.1
	ST20-MTHFS
	TGIF1P1
	TGIF2-C20orf24
	RP11-86K22.1
	RP11-335G20.7
	ABCB10P4
	NSFP1
	RP11-69H7.4
	MOCS1P1
	HMGN2P40
	CYCSP39
	ARHGAP23P1
	RP11-615I2.3
	RP11-164A6.1
	RPL23AP91
	RP11-102D18.1
	RP11-430C1.2
	LARP4P
	TUBB8
	TUBAP4
	AGGF1P4
	RP11-77K12.1
	RP11-429P3.2
	SNORD3B-2
	TMF1P1
	RP11-235E17.5
	RP11-433P17.1
	RP11-95P2.4
	CYCSP40
	PPIAL4C
	RP11-707O23.5
	RP11-549B18.3
	CTD-2533G20.1
	MYH4
	GJA5
	SRP72P1
	RP11-21J18.1
	PGDP1
	RP11-713C5.1
	AL121932.1
	AC026166.1
	PNLIPRP2
	CTSLP2_2
	AC020606.1
	KLF14
	RP13-104F24.1
	CTD-2200P10.1
	ACTBP9
	AC006116.13
	AC005336.4
	AF038458.4
	SNRPGP4
	HNRNPA3P16
	CTD-2132N18.3
	RP11-378J18.10
	RP11-1094M14.8
	SMCO4P1
	KRT8P5
	CYP4F24P
	RPIAP1
	RAD51L3-RFFL
	RPL7L1P5
	RP11-820I16.2
	RP11-559N14.6
	NIFKP6
	AC007192.4
	AC006486.9
	COX6CP7
	AC078899.3
	AC003973.4
	CLIC4P2
	CTD-2192J16.24
	CTD-3214H19.16
	CTD-2542C24.2
	RP6-91H8.3
	RP5-1172N10.4
	C8orf44-SGK3
	RP11-325L12.5
	RP11-597G23.1
	CTB-10G5.1
	RP1-72E17.2
	RP11-622C24.1
	RP11-1394O16.1
	CTC-325H20.7
	URGCP-MRPS24
	RP4-555N2.4
	HNRNPA1P67
	AP000436.4
	RP11-255E6.5
	GPR75-ASB3
	RP3-467N11.2
	RP11-760D2.12
	YWHAQP7
	RPL23AP88
	RP1-57E3.1
	RP11-665C16.8
	SMIM12P1
	CTD-2384B9.1
	RP1-224A6.8
	RP4-673D20.6
	SQSTM1P1
	RP11-1E1.2
	RP11-1259L22.2
	RP11-290M5.4
	RP1-309K20.6
	INTS4P2
	HIST1H4K
	RP11-809H16.3
	RP1-90J20.14
	SCARNA16_6
	CTB-147N14.7
	CCL3L3
	FKBP4P8
	TUG1_3
	FP236383.10
	RP11-496I2.5
	ATP5A1P10_1
	RP11-15E1.6
	PIK3R3_2
	RP11-71L14.3
	RP11-5G9.6
	CH17-270A2.2
	AC009133.23
	AC093373.1
	C1QTNF9B-AS1_2
	RP1-37E16.12_2
	RP1-179P9.3
