# Supplementary material for: Prolonging culture of primary human keratinocytes isolated from suction blisters with the Rho kinase inhibitor Y-27632
Source: PLoS One. 2018 Sep 12;13(9):e0198862. doi: 10.1371/journal.pone.0198862 (PMC6135349; doi:10.1371/journal.pone.0198862)
Supplement: S3 Appendix — The differential response to cytokine treatment (IL17+IFNγ vs. NT) was determined independently for early and late pass cultures, and all genes with an adjusted p value <0.01 and | log2 fold-change | > 2 for each group are listed in this document. Full gene list will be deposited onto GEO database (accession number GSE119317). (XLSX) [file pone.0198862.s006.xlsx]

## Sheet: Early pass Sig genes
name	Diff of disease_treat = (IL17IFNG_HV_Early)-(NT_HV_Early)	Diff of disease_treat = (IL17IFNG_HV_Late)-(NT_HV_Late)	Adjusted p-Value for Diff of disease_treat = (IL17IFNG_HV_Early)-(NT_HV_Early)	Adjusted p-Value for Diff of disease_treat = (IL17IFNG_HV_Late)-(NT_HV_Late)	log10(Adjusted p-Value for Diff of disease_treat = (IL17IFNG_HV_Early)-(NT_HV_Early))	log10(Adjusted p-Value for Diff of disease_treat = (IL17IFNG_HV_Late)-(NT_HV_Late))	Sig Index for Diff of disease_treat = (IL17IFNG_HV_Early)-(NT_HV_Early)	Sig Index for Diff of disease_treat = (IL17IFNG_HV_Late)-(NT_HV_Late)
CFH	4.816	5.5375	0.00153894	0.000347078	2.81278	3.45957	1	1
CCDC109B	2.36125	4.48175	0.000511999	3.02223e-06	3.29073	5.51967	1	1
CX3CL1	4.54675	5.88375	0.00606116	0.000691817	2.21744	3.16001	1	1
DLX6	-2.5395	-1.32	0.00194266	0.0451687	2.7116	1.34516	1	0
ST3GAL1	2.20275	1.8385	0.00439899	0.00763606	2.35665	2.11713	1	0
MMP25	2.59225	2.86625	9.67619e-05	2.80123e-05	4.0143	4.55265	1	1
IL32	7.118	7.06175	2.42357e-07	2.82803e-07	6.61554	6.54852	1	1
ETV7	6.196	6.141	7.34513e-06	4.3615e-06	5.134	5.36036	1	1
SEMA3G	-4.2265	-2.19025	0.00145311	0.0372836	2.8377	1.42848	1	0
DPF1	-2.70225	-1.66525	0.00400196	0.0352385	2.39773	1.45298	1	0
CD22	3.82075	5.36525	0.00333053	0.000198607	2.47749	3.70201	1	1
SEMA3B	3.04325	1.26075	0.00208279	0.118344	2.68136	0.926852	1	0
GPRC5A	2.87825	2.31025	0.00394909	0.00864631	2.4035	2.06317	1	1
IL20RA	-3.51175	-3.8425	0.00153369	0.000480524	2.81426	3.31829	1	1
CNTN1	-2.271	-2.388	0.0014261	0.000571981	2.84585	3.24262	1	1
VSIG2	4.4665	6.79475	0.000172635	4.97608e-06	3.76287	5.30311	1	1
CD74	10.6325	10.6555	5.62193e-05	3.30328e-05	4.25011	4.48105	1	1
SERPINB1	3.09775	4.93075	0.00208767	5.39816e-05	2.68034	4.26775	1	1
BIRC3	3.49925	5.47725	0.00834658	0.000274931	2.07849	3.56078	1	1
TYMP	3.73325	3.213	0.00020762	0.000334546	3.68273	3.47554	1	1
BTN3A1	3.98875	3.26875	2.45252e-05	6.32352e-05	4.61039	4.19904	1	1
TNFRSF1B	4.20125	5.53675	0.000892725	7.24049e-05	3.04928	4.14023	1	1
POU2F2	2.3535	2.6485	0.00170195	0.000437541	2.76905	3.35898	1	1
ARNTL2	2.49125	2.8005	0.000283325	6.89594e-05	3.54772	4.16141	1	1
AIFM2	2.27875	0.34125	0.00202586	0.67538	2.69339	0.170452	1	0
HDAC9	2.104	2.53475	0.00265459	0.000438136	2.576	3.35839	1	1
FSTL4	-4.0535	-5.23725	0.000172635	1.67806e-05	3.76287	4.77519	1	1
LY75	3.84575	3.30075	0.000238151	0.000385444	3.62315	3.41404	1	1
DCBLD2	2.033	1.02575	0.000325639	0.0137669	3.48726	1.86116	1	0
PRDM1	2.09975	3.2215	0.0061505	0.000220725	2.21109	3.65615	1	1
TMCC3	2.347	1.8485	0.000108375	0.000330947	3.96507	3.48024	1	0
PARP12	2.26375	1.9075	0.000518122	0.000935829	3.28557	3.0288	1	0
STYK1	3.096	2.142	0.00903701	0.0393412	2.04398	1.40515	1	0
BCAT1	2.82575	2.01075	0.000145178	0.000862725	3.8381	3.06413	1	1
DGAT2	-2.2045	-0.04525	0.00212408	0.988442	2.67283	0.00504871	1	0
LIMCH1	-2.39625	-3.04725	0.00236463	0.000268566	2.62624	3.57095	1	1
DLX3	-2.00125	-1.8765	0.0021105	0.00183729	2.67561	2.73582	1	0
MYLK	-2.2445	-3.18175	0.000183331	8.95501e-06	3.73676	5.04793	1	1
NAV3	4.1385	4.8395	0.00225813	0.000453108	2.64625	3.3438	1	1
FGFR3	-4.129	-1.87225	2.67869e-06	0.000428587	5.57208	3.36796	1	0
IFI35	5.20625	4.03625	0.00016629	0.00053673	3.77913	3.27024	1	1
SDK2	-2.188	-2.53825	0.00170317	0.000361262	2.76874	3.44218	1	1
TGFBR3	-3.0135	-0.50175	0.00557855	0.706527	2.25348	0.150871	1	0
MYO3B	-3.0945	-3.8005	0.00149192	0.000208375	2.82625	3.68115	1	1
CYBRD1	-2.48	-3.56575	0.000529144	2.45258e-05	3.27643	4.61038	1	1
LNX1	3.18775	3.551	0.00315629	0.000915019	2.50082	3.03857	1	1
STK10	2.33525	1.58225	0.00198381	0.0120913	2.7025	1.91753	1	0
TMEM38A	2.4905	2.0655	0.00040774	0.000828217	3.38962	3.08186	1	1
ABCB11	3.26175	2.86025	0.00252616	0.00329791	2.59754	2.48176	1	1
DHRS9	5.56075	5.48675	0.000105907	6.75736e-05	3.97508	4.17022	1	1
SNCB	4.11325	2.76975	0.00502673	0.0279278	2.29871	1.55396	1	0
CA12	-4.304	-3.641	7.38526e-06	1.38201e-05	5.13163	4.85949	1	1
SEMA3A	3.5085	0.797	0.00111712	0.416043	2.9519	0.380861	1	0
CACNG4	-2.74975	-3.894	0.00178817	9.31126e-05	2.74759	4.03099	1	1
SPAG5	-2.001	-0.629	0.00619275	0.383434	2.20812	0.41631	1	0
ITM2A	-2.80525	-1.919	0.000349801	0.00246325	3.45618	2.60849	1	0
TP73	-4.27925	-4.68225	0.000431202	0.000128347	3.36532	3.89162	1	1
CEACAM1	7.07375	6.617	2.70463e-05	2.62112e-05	4.56789	4.58151	1	1
MOXD1	-2.09925	-1.888	0.00043296	0.000502083	3.36355	3.29922	1	0
PTPRH	3.487	5.61275	0.0011953	2.59252e-05	2.92252	4.58628	1	1
COL5A3	-2.93925	-2.767	0.00471355	0.00400505	2.32665	2.39739	1	1
CXCL2	4.02875	3.84275	0.000431815	0.000338183	3.3647	3.47085	1	1
SMARCD3	-2.16025	-2.05075	8.24825e-05	6.84066e-05	4.08364	4.1649	1	1
EFR3B	3.22325	3.56825	0.00254028	0.000746224	2.59512	3.12713	1	1
GCKR	3.97025	5.41375	0.00288156	0.000205613	2.54037	3.68695	1	1
CEACAM6	4.76925	5.373	8.15489e-06	1.80273e-06	5.08858	5.74407	1	1
HSD17B2	5.0185	5.038	0.000130286	7.18949e-05	3.8851	4.1433	1	1
LAT2	2.41375	2.44425	0.00624126	0.00343642	2.20473	2.46389	1	1
TMPRSS11E	3.39225	2.7285	2.70463e-05	7.24049e-05	4.56789	4.14023	1	1
GNAO1	-2.93525	-0.0815	0.000567695	0.988442	3.24589	0.00504871	1	0
PIR	-2.44175	-2.07425	0.0047341	0.00746705	2.32476	2.12685	1	1
BIRC5	-2.93475	-0.51825	0.00615526	0.684563	2.21075	0.164587	1	0
ICAM1	6.60075	8.30925	1.30571e-05	1.24648e-06	4.88415	5.90432	1	1
TFAP4	-2.059	-0.74625	0.00355836	0.232762	2.44875	0.633087	1	0
FLT3LG	2.48325	2.07075	0.000961295	0.00178114	3.01714	2.7493	1	1
SLC22A17	-2.552	-1.1055	0.00377389	0.14106	2.42321	0.850597	1	0
UNC13D	2.6145	2.06375	0.00731087	0.0169249	2.13603	1.77147	1	0
VNN3	4.8985	7.34475	0.00385101	0.000148288	2.41443	3.82889	1	1
PTGS1	-2.6775	0.20375	0.00471642	0.95299	2.32639	0.0209117	1	0
IL12RB1	4.5065	4.98025	1.6374e-05	4.51032e-06	4.78584	5.34579	1	1
NRP1	2.97	0.83925	0.000326347	0.167418	3.48632	0.776199	1	0
PALMD	-5.198	-4.091	0.00037306	0.00107058	3.42822	2.97038	1	1
RASD2	-4.41025	-4.84875	0.000162778	5.15953e-05	3.7884	4.28739	1	1
SYNGR1	-2.61075	-1.95825	0.00340814	0.0110914	2.46748	1.95501	1	0
APOL1	6.1085	5.13475	0.000300297	0.000548737	3.52245	3.26064	1	1
GZMB	2.14625	1.01325	0.00217971	0.0744659	2.6616	1.12804	1	0
CDKL1	-2.00025	-1.16425	0.00473111	0.0520983	2.32504	1.28318	1	0
CDKN3	-2.5185	-0.53625	0.000507643	0.381106	3.29444	0.418954	1	0
ASB2	6.168	5.64875	1.17238e-06	1.25985e-06	5.93093	5.89968	1	1
EFS	-2.0615	-0.255	0.00511995	0.808908	2.29073	0.0921011	1	0
FERMT1	3.2235	2.6315	0.0051817	0.0102496	2.28553	1.98929	1	0
SAMHD1	4.025	2.35775	3.93437e-06	9.99103e-05	5.40513	4.00039	1	1
FAM83D	-2.312	-1.44325	0.0040712	0.033851	2.39028	1.47043	1	0
MXRA5	-2.91625	0.8185	0.0014957	0.308211	2.82516	0.511152	1	0
ZNF423	-2.1765	-0.61175	0.00476523	0.428869	2.32192	0.367675	1	0
CCL22	5.23275	5.93725	0.000199465	5.08176e-05	3.70013	4.29399	1	1
HAS3	-2.34325	-0.1545	0.000906553	0.921087	3.04261	0.0356993	1	0
RHOV	-3.22425	-0.66675	0.000346375	0.362052	3.46045	0.441229	1	0
MYEF2	2.48425	0.74075	0.00101824	0.232491	2.99215	0.633595	1	0
ZDHHC2	2.00025	1.43175	0.0010639	0.00502034	2.9731	2.29927	1	0
JPH1	-2.14575	-1.62875	0.000537494	0.00191738	3.26963	2.71729	1	0
DKK4	2.67675	3.7815	0.000383705	1.97776e-05	3.416	4.70383	1	1
IL7	3.988	3.7955	0.000282	0.000220725	3.54975	3.65615	1	1
GSDMD	3.22075	2.93575	8.61314e-06	9.71413e-06	5.06484	5.0126	1	1
GSR	-2.2365	-2.0785	0.00645976	0.00598695	2.18978	2.22279	1	1
BNIP3L	2.23375	1.3765	0.00830097	0.0617227	2.08087	1.20956	1	0
FCER2	5.29075	4.98325	7.10147e-05	6.5793e-05	4.14865	4.18182	1	1
EBI3	3.9885	7.7595	0.00791293	6.11409e-05	2.10166	4.21367	1	1
HAMP	2.43875	2.661	0.000848836	0.000262143	3.07118	3.58146	1	1
DLX5	-3.239	-1.219	0.000362979	0.0623941	3.44012	1.20486	1	0
STEAP1B	2.446	2.428	0.000226559	0.000133541	3.64482	3.87438	1	1
EPHB6	-4.37	-3.25425	4.90719e-05	0.000229645	4.30917	3.63894	1	1
HSPB1	-2.94975	-2.02875	7.3083e-05	0.000562466	4.13618	3.2499	1	1
SLC1A1	-2.259	-4.0935	0.00225813	2.27141e-05	2.64625	4.6437	1	1
CNTNAP3	-2.08975	-0.97225	5.43874e-05	0.00522422	4.2645	2.28198	1	0
ECM2	-2.62825	-3.00075	0.00580703	0.00150741	2.23605	2.82177	1	1
PIP5K1B	-2.35325	-1.02	0.00799116	0.208189	2.09739	0.681543	1	0
C10orf54	2.0215	1.4015	0.00847295	0.0370977	2.07197	1.43065	1	0
NEURL1	2.1915	3.13875	0.00105879	5.39816e-05	2.97519	4.26775	1	1
RAPGEFL1	-3.5155	-2.502	0.000818387	0.00409582	3.08704	2.38766	1	1
TRIM16L	-2.21175	-2.402	6.36365e-05	2.16278e-05	4.19629	4.66499	1	1
ALDH3A1	-2.39525	0.91975	0.000163235	0.0340194	3.78719	1.46827	1	0
LGALS3BP	2.93075	2.44575	0.000349801	0.000669305	3.45618	3.17438	1	1
CNTNAP1	-2.1225	-0.865	0.00102796	0.0843134	2.98802	1.0741	1	0
FOXN1	-4.66075	-4.0415	0.000104238	0.000159477	3.98197	3.7973	1	1
ZBTB16	-7.666	-2.526	1.46314e-05	0.0128268	4.83472	1.89188	1	0
IL10RA	3.4985	2.86375	0.00783488	0.0149053	2.10597	1.82666	1	0
UPK2	2.22125	2.96475	0.0083486	0.000822963	2.07839	3.08462	1	1
SLC15A3	5.99425	4.85575	4.40353e-05	0.000108123	4.3562	3.96608	1	1
IL23A	6.2325	6.92275	0.000697482	0.000186238	3.15647	3.72993	1	1
KRT18	2.769	3.18375	0.000623897	0.000132534	3.20489	3.87767	1	1
FOXM1	-2.07	-0.66375	0.000171453	0.0779437	3.76586	1.10822	1	0
OAS3	2.90825	2.3145	0.00451269	0.010341	2.34556	1.98544	1	0
CDCA3	-2.019	-0.4785	0.0075191	0.584208	2.12383	0.233433	1	0
BTN3A3	3.967	2.78025	2.97788e-05	0.000220724	4.52609	3.65615	1	1
MDGA1	2.1475	3.115	0.00406315	0.000198777	2.39114	3.70163	1	1
VNN1	5.58725	5.156	0.000357241	0.000348041	3.44704	3.45837	1	1
SLC12A7	2.01175	3.72025	0.000281463	1.80466e-06	3.55058	5.74361	1	1
CD86	-2.97525	-3.38075	0.00740112	0.00201791	2.1307	2.6951	1	1
WNT5A	-2.01425	-0.0705	0.00126909	0.988442	2.89651	0.00504871	1	0
FNDC4	2.4015	2.63575	0.00686966	0.00231973	2.16306	2.63456	1	1
ITGA4	-4.48325	-5.1535	0.000798942	0.000167495	3.09748	3.776	1	1
IFIH1	2.47925	2.74975	0.00341873	0.00102355	2.46613	2.98989	1	1
EFEMP1	-3.70475	-2.274	4.10576e-05	0.000678283	4.38661	3.16859	1	1
STAT1	3.55275	2.1055	0.000262255	0.00451153	3.58128	2.34568	1	1
IGFBP2	-2.67775	-1.27825	4.65091e-05	0.00395181	4.33246	2.4032	1	0
IGFBP5	-6.30775	-5.1405	0.000814841	0.00175929	3.08893	2.75466	1	1
IL1R2	5.74825	5.081	0.00119232	0.00152618	2.92361	2.8164	1	1
WNT6	-4.27575	-2.9375	0.00106145	0.00639496	2.9741	2.19416	1	1
IL1RL1	5.406	0.7765	2.67869e-06	0.175479	5.57208	0.755775	1	0
IL18R1	2.123	0.71525	0.00635691	0.340062	2.19675	0.468441	1	0
EPHA4	-3.79275	-2.7415	0.000130286	0.000705141	3.8851	3.15172	1	1
ZP4	5.8635	0.55875	0.000818387	0.798526	3.08704	0.0977107	1	0
GBP3	3.2025	2.82275	4.48318e-05	6.68193e-05	4.34841	4.1751	1	1
GBP1	4.20275	4.60825	0.000203811	6.36316e-05	3.69077	4.19633	1	1
ID3	-2.7855	-2.75575	1.83817e-05	1.16813e-05	4.73561	4.93251	1	1
SLC2A1	-2.06175	-1.9345	0.000848836	0.000733488	3.07118	3.13461	1	0
CDC20	-2.655	-0.99325	0.0086404	0.307536	2.06347	0.512104	1	0
TSPAN1	2.00475	0.74875	0.00540188	0.258605	2.26746	0.587363	1	0
LPPR5	4.4845	1.95325	6.37204e-05	0.00891651	4.19572	2.0498	1	0
MAN1C1	-2.3635	-0.2255	0.00293669	0.862938	2.53214	0.0640202	1	0
ATP10B	-2.602	2.125	0.00983423	0.0187243	2.00726	1.72759	1	0
SLC16A7	-3.68475	-3.93375	0.000163235	6.18692e-05	3.78719	4.20853	1	1
RARRES1	5.0155	9.9615	0.00135275	6.46196e-06	2.86878	5.18964	1	1
GDA	4.42275	2.456	1.73943e-05	0.00060386	4.75959	3.21906	1	1
GALNT12	3.741	4.58275	0.000477435	6.74832e-05	3.32109	4.1708	1	1
CD274	2.8195	4.738	0.00308721	5.58123e-05	2.51043	4.25327	1	1
TP53AIP1	-2.952	-3.36575	0.000411774	9.19745e-05	3.38534	4.03633	1	1
PLXDC2	-3.10125	-2.6505	0.00115715	0.0018308	2.93661	2.73736	1	1
CLU	4.20275	5.073	2.59502e-06	3.7265e-07	5.58586	6.4287	1	1
GJB6	-2.78625	-1.33125	0.000284687	0.0168012	3.54563	1.77466	1	0
MMP19	3.78075	1.59475	0.000283259	0.0314571	3.54782	1.50228	1	0
IL13RA2	6.231	3.199	0.00187331	0.0466063	2.72739	1.33156	1	0
NMI	2.782	2.308	0.00315273	0.00571966	2.50131	2.24263	1	1
PI3	3.461	3.05075	0.000818387	0.00107669	3.08704	2.96791	1	1
SLPI	2.0705	2.2445	0.00148497	0.000489801	2.82828	3.30998	1	1
KCNS1	3.8565	1.04575	0.00347914	0.41667	2.45853	0.380208	1	0
ZBP1	4.88875	7.9175	0.000923064	1.86469e-05	3.03477	4.72939	1	1
XG	-2.09225	-1.7455	0.000441723	0.000853109	3.35485	3.069	1	0
BTN2A2	2.15525	1.0335	0.000441769	0.0230975	3.3548	1.63644	1	0
IRF1	6.07475	6.28925	2.59502e-06	1.11832e-06	5.58586	5.95144	1	1
C3	5.1165	4.08925	1.46314e-05	4.36037e-05	4.83472	4.36048	1	1
BFSP1	-2.51925	-2.819	0.00209286	0.000564453	2.67926	3.24837	1	1
FAM83C	-3.67075	-1.14625	0.000243605	0.10368	3.61331	0.984304	1	0
SLURP1	-3.04425	-0.409	0.00448625	0.770554	2.34812	0.113197	1	0
IFI6	2.996	1.67825	7.83112e-06	0.00026498	5.10618	3.57679	1	0
EDN2	-4.57675	-0.06925	0.00738375	0.988442	2.13172	0.00504871	1	0
HRASLS	-2.9675	-1.6755	0.00146662	0.0249209	2.83368	1.60344	1	0
A4GALT	2.2905	2.0965	0.00665313	0.00675214	2.17697	2.17056	1	1
APOL3	6.10525	6.6425	2.32682e-05	7.46638e-06	4.63324	5.12689	1	1
APOL2	2.59525	3.122	0.00385342	0.000669305	2.41415	3.17438	1	1
RAC2	2.53475	2.21975	0.00150484	0.00205373	2.82251	2.68746	1	1
APOBEC3A	8.319	8.208	0.000399147	0.00024658	3.39887	3.60804	1	1
MYO5C	2.384	1.31	0.00200385	0.0359649	2.69814	1.44412	1	0
ELL3	-2.58075	-2.83175	0.000348802	9.95832e-05	3.45742	4.00181	1	1
DLL4	5.22	5.859	0.00603722	0.00176179	2.21916	2.75405	1	1
ACKR4	6.361	6.977	1.63895e-05	4.80545e-06	4.78544	5.31827	1	1
PALLD	-2.163	-2.11275	4.40353e-05	3.04114e-05	4.3562	4.51696	1	1
BBOX1	-3.448	-0.6365	0.000283325	0.420423	3.54772	0.376314	1	0
CD68	2.12625	2.56875	0.00492748	0.000876191	2.30738	3.0574	1	1
KLK10	2.9465	2.16175	0.000446959	0.00198933	3.34973	2.70129	1	1
GAMT	-2.967	-3.063	4.90719e-05	2.44047e-05	4.30917	4.61253	1	1
BST2	7.28675	4.86725	0.00148559	0.0102296	2.8281	1.99014	1	0
HELZ2	2.963	2.5275	0.00565056	0.00868899	2.24791	2.06103	1	1
LSP1	-2.25175	-0.05825	0.00887308	0.988442	2.05193	0.00504871	1	0
H19	-2.64975	-0.87925	0.00789144	0.374407	2.10284	0.426656	1	0
F12	-2.407	-2.8745	0.000446959	7.20172e-05	3.34973	4.14256	1	1
PRR7	-2.388	-2.565	0.0061505	0.00237249	2.21109	2.6248	1	1
IDO1	6.59425	11.7395	0.000605146	5.94876e-06	3.21814	5.22557	1	1
KREMEN2	-3.73125	-4.35175	0.000730356	0.000140201	3.13647	3.85325	1	1
KRT34	2.5875	1.839	0.000331866	0.00182321	3.47904	2.73916	1	0
KRT33B	7.59125	1.04475	4.86383e-05	0.455833	4.31302	0.341194	1	0
TOP2A	-3.62225	0.21275	0.00921391	0.988442	2.03556	0.00504871	1	0
TRIM21	2.135	1.8005	0.00119102	0.00205448	2.92408	2.6873	1	0
XAF1	6.50475	3.28875	0.00117887	0.0362675	2.92854	1.44048	1	0
MTSS1L	-2.203	-2.21475	0.000101567	6.03161e-05	3.99325	4.21957	1	1
NES	2.57875	3.46	0.00758078	0.000698371	2.12029	3.15591	1	1
KANK4	-2.90175	-5.6825	0.00965624	6.86759e-05	2.01519	4.1632	1	1
PIK3C2B	-2.01575	-1.91375	0.000262424	0.000208757	3.581	3.68036	1	0
EPSTI1	4.663	3.3985	0.000239281	0.00115514	3.62109	2.93736	1	1
RARRES3	6.4225	6.811	2.42357e-07	2.08742e-07	6.61554	6.68039	1	1
SPINK5	-2.728	-0.356	0.000360664	0.652385	3.4429	0.185496	1	0
TTC9	2.04425	2.751	0.00849464	0.000792793	2.07085	3.10084	1	1
TSPAN2	4.4615	1.7905	0.00356866	0.174752	2.44749	0.757579	1	0
RSAD2	5.99125	5.7845	0.00346071	0.00251746	2.46083	2.59904	1	1
CMPK2	5.72575	5.85125	0.00642522	0.00335165	2.19211	2.47474	1	1
IL15RA	2.07525	3.60375	0.00346212	5.18213e-05	2.46066	4.28549	1	1
CABLES1	-2.05025	-1.3245	0.00838407	0.0505867	2.07654	1.29596	1	0
SOX5	3.65625	0.50575	0.00102796	0.671607	2.98802	0.172885	1	0
LRP4	-2.956	-3.20275	0.000186383	6.38362e-05	3.72959	4.19493	1	1
SPOCD1	2.5095	3.1015	0.00391855	0.000565354	2.40687	3.24768	1	1
DSC1	-4.39025	-4.91475	0.000492759	0.000125957	3.30737	3.89978	1	1
SLC43A3	2.701	1.51175	0.00482679	0.0627927	2.31634	1.20209	1	0
ANXA1	2.07775	2.3225	0.00116556	0.000312273	2.93347	3.50547	1	1
TMEM2	2.03975	1.1685	0.00118786	0.0195467	2.92523	1.70893	1	0
GOLM1	2.5125	2.67	0.00333053	0.00129961	2.47749	2.88619	1	1
CCDC64	-2.2535	-0.8365	0.00339773	0.214018	2.46881	0.669549	1	0
ESPL1	-2.0015	-0.01225	0.00907205	0.988442	2.04229	0.00504871	1	0
STX11	2.0265	3.98675	0.000876584	4.35729e-06	3.05721	5.36078	1	1
CPM	2.0965	3.663	0.00265231	3.45644e-05	2.57637	4.46137	1	1
SP110_1	2.795	1.9485	0.00878509	0.0372545	2.05625	1.42882	1	0
FLNB	2.28225	1.54375	0.000387196	0.00290658	3.41207	2.53662	1	0
LCP1	4.503	3.66975	7.51842e-05	0.000181987	4.12387	3.73996	1	1
GPNMB	-3.68425	-2.452	1.53901e-05	0.000154506	4.81276	3.81106	1	1
MYO1G	3.1485	3.86375	0.00325476	0.000489801	2.48748	3.30998	1	1
CIDEB	-2.07725	-0.455	0.00279705	0.533458	2.5533	0.2729	1	0
TM6SF1	4.269	1.97475	0.000448165	0.0282761	3.34856	1.54858	1	0
RTP4	5.6225	5.29425	6.37204e-05	6.13652e-05	4.19572	4.21208	1	1
IL36G	5.1275	4.12725	0.000218569	0.00054621	3.66041	3.26264	1	1
IL36RN	5.24925	3.8545	1.80123e-05	9.1884e-05	4.74443	4.03676	1	1
IL36B	6.068	5.51075	8.2789e-05	9.28552e-05	4.08203	4.03219	1	1
DSCC1	-2.88825	-0.89825	0.0014012	0.236137	2.8535	0.626836	1	0
IL33	-3.96425	-3.70975	0.000437231	0.000391053	3.35929	3.40776	1	1
IER3	2.4995	1.5525	0.00614496	0.0474288	2.21148	1.32396	1	0
FGFBP1	-3.609	-2.11375	0.000482723	0.00834227	3.3163	2.07872	1	1
IL18BP	3.171	5.504	6.81699e-06	7.6861e-08	5.16641	7.11429	1	1
RAB30	-3.6165	-3.459	0.000158326	0.000120621	3.80045	3.91858	1	1
SULF1	-3.108	-1.711	0.000681055	0.0153367	3.16682	1.81427	1	0
ARHGAP20	4.1155	4.016	0.000346375	0.000227641	3.46045	3.64275	1	1
STRA6	3.80525	4.094	0.00251069	0.000896559	2.60021	3.04742	1	1
SPTBN5	2.817	2.2375	0.00325476	0.00766273	2.48748	2.11562	1	1
IFI44L	5.17275	1.966	0.00219115	0.162401	2.65933	0.789411	1	0
ARHGAP29	2.5615	1.3905	0.000162565	0.00510182	3.78897	2.29228	1	0
IFI44	4.14675	2.05625	0.00132941	0.0427263	2.87634	1.3693	1	0
ADAMTS14	2.21275	-1.0145	0.00463353	0.130887	2.33409	0.883104	1	0
MYPN	3.55075	1.15525	0.00957652	0.410085	2.01879	0.387127	1	0
PARP9	3.57175	2.07275	0.000464954	0.00855711	3.33259	2.06767	1	1
ARHGAP24	-2.582	-0.0705	0.00602423	0.988442	2.2201	0.00504871	1	0
HERC6	3.70875	1.91975	0.00124258	0.0338757	2.90568	1.47011	1	0
FGF2	2.89675	2.4365	6.1265e-05	0.0001197	4.21279	3.92191	1	1
CXCL9	8.6425	11.3953	4.40249e-05	3.45137e-06	4.3563	5.46201	1	1
TAPBPL	2.601	3.58925	4.55284e-06	2.87416e-07	5.34172	6.54149	1	1
MAP3K12	-2.77875	-1.25125	0.000121147	0.0121147	3.91669	1.91669	1	0
RHOF	2.48375	3.09875	0.00691082	0.00102602	2.16047	2.98884	1	1
RDH12	-5.9835	-4.7365	0.00042023	0.00115129	3.37651	2.93882	1	1
WARS	4.7885	6.607	2.42357e-07	2.36596e-08	6.61554	7.62599	1	1
CYP1A1	-2.90075	-3.253	0.00921126	0.00281357	2.03568	2.55074	1	1
NLRC5	4.13625	5.0935	3.62968e-05	4.74691e-06	4.44013	5.32359	1	1
IMPA2	-2.25375	-2.5385	0.00125349	0.000323138	2.90188	3.49061	1	1
GNAL	-2.14825	-2.5605	0.00262271	0.000464424	2.58125	3.33308	1	1
CARD14	-2.1505	1.11725	0.00940257	0.129631	2.02675	0.88729	1	0
SECTM1	5.151	7.7915	1.07721e-05	3.03088e-07	4.9677	6.51843	1	1
SLC47A1	-3.0085	-3.173	0.000660111	0.000254449	3.18038	3.5944	1	1
FCGR2A	2.8165	3.2065	0.000101567	2.43015e-05	3.99325	4.61437	1	1
CGN	2.68775	2.4775	0.00700457	0.00679969	2.15462	2.16751	1	1
S100A8	3.35075	4.13375	2.37208e-06	3.03088e-07	5.62487	6.51843	1	1
S100A7	2.839	3.00025	0.00796711	0.00341941	2.0987	2.46605	1	1
EFNA3	-2.948	-1.75325	0.000652618	0.00969506	3.18534	2.01345	1	0
NYAP2	2.89625	3.76175	0.0014261	0.000134249	2.84585	3.87209	1	1
NFKBIZ	3.7	3.058	4.74776e-06	1.10812e-05	5.32351	4.95541	1	1
SLIT2	2.1305	0.72975	9.85412e-05	0.0415859	4.00638	1.38105	1	0
DDIT4L	2.527	1.066	0.00723637	0.213443	2.14048	0.670719	1	0
SSBP2	-2.51875	-1.03575	2.42394e-05	0.00563332	4.61548	2.24924	1	0
CXCL14	-4.3615	-5.3655	0.00131887	0.000178995	2.8798	3.74716	1	1
SLC2A12	2.155	0.70575	0.000474988	0.124462	3.32332	0.904963	1	0
NXF3	3.00925	0.99	0.00275198	0.266516	2.56036	0.574277	1	0
IFNK	4.7245	4.05425	0.00201343	0.00304894	2.69606	2.51585	1	1
LCN2	3.4155	4.74525	0.000524491	3.05031e-05	3.28026	4.51566	1	1
NOTCH1	-2.10075	-2.41625	0.000694851	0.000146919	3.15811	3.83292	1	1
FAM13C	-2.39475	-0.541	0.00716348	0.610403	2.14488	0.214383	1	0
CDHR1	-2.766	-2.2585	0.00811744	0.0155771	2.09058	1.80751	1	0
ADIRF	2.02175	1.6855	0.000262255	0.000505832	3.58128	3.29599	1	0
PAOX	2.544	1.846	0.00188252	0.00781758	2.72526	2.10693	1	0
SYT8	-2.2065	-3.0255	0.00159815	0.000103061	2.79638	3.98691	1	1
SERPING1	5.47125	4.951	7.35196e-09	2.36596e-08	8.1336	7.62599	1	1
ROM1	-2.04475	-0.47675	0.00137492	0.419778	2.86172	0.37698	1	0
ESAM	6.24275	3.787	7.66019e-05	0.00137289	4.11576	2.86237	1	1
SCN2B	-4.24925	-3.9425	0.00208767	0.00195077	2.68034	2.70979	1	1
VEGFC	2.07575	2.23575	0.00644508	0.00245595	2.19077	2.60978	1	1
KCTD14	2.61625	5.36725	0.00451269	2.06494e-05	2.34556	4.68509	1	1
FRMD4A	-2.4945	-0.16725	0.00171854	0.943728	2.76484	0.0251533	1	0
EDNRA	3.514	3.1535	0.000127431	0.000154506	3.89473	3.81106	1	1
AKR1C2	-3.40975	-4.6285	0.0037323	0.000283449	2.42802	3.54753	1	1
RNF144A	2.3875	3.12775	0.00256883	0.000240322	2.59027	3.61921	1	1
KCNK13	3.55225	3.426	0.000648583	0.000458914	3.18803	3.33827	1	1
OLAH	5.04625	3.123	0.00355836	0.0315113	2.44875	1.50153	1	0
RASGRP3	2.89025	4.69825	0.000996813	1.9683e-05	3.00139	4.70591	1	1
IFIT5	2.445	1.99775	0.000807471	0.0017031	3.09287	2.76876	1	0
PRDM8	2.2305	1.09225	0.00262271	0.0717254	2.58125	1.14433	1	0
LGI2	4.10575	5.01775	0.00428914	0.000682339	2.36763	3.166	1	1
CARHSP1	2.3435	4.1485	7.45361e-05	6.5357e-07	4.12763	6.18471	1	1
ADGRF1	4.9355	4.61825	0.000176014	0.000158359	3.75445	3.80036	1	1
TEX29	4.65525	5.96075	5.20253e-05	5.27282e-06	4.28379	5.27796	1	1
CNKSR3	-2.5475	-1.702	0.00191432	0.012663	2.71799	1.89746	1	0
TMPRSS11D	3.3525	3.3325	0.00109261	0.000639147	2.96153	3.1944	1	1
NRGN	3.2865	0.34375	0.000281463	0.707799	3.55058	0.15009	1	0
GBP5	8.3055	10.794	0.000130286	1.16813e-05	3.8851	4.93251	1	1
LY96	2.9905	3.2575	9.58997e-06	2.86895e-06	5.01818	5.54228	1	1
PPARGC1B	-2.008	-1.52575	0.000308974	0.00111563	3.51008	2.95248	1	0
CLIC2	2.71425	2.83625	0.00892943	0.00414879	2.04918	2.38208	1	1
ART3	3.3405	3.88425	7.00151e-05	1.40097e-05	4.15481	4.85357	1	1
TSPAN7	-3.844	-3.42775	0.000196709	0.000244846	3.70617	3.61111	1	1
TDRD9	2.34225	3.14425	0.005333	0.000464424	2.27303	3.33308	1	1
SH3RF2	-2.116	-2.81725	0.0051578	0.000473109	2.28754	3.32504	1	1
UBE2L6	3.34525	2.5225	1.53901e-05	6.68193e-05	4.81276	4.1751	1	1
CCNB2	-2.33175	-0.44475	0.0014012	0.550339	2.8535	0.25937	1	0
TSC22D3	-2.2165	-1.72675	0.00534157	0.0137188	2.27233	1.86268	1	0
TNFRSF14	2.46425	3.17975	0.00046726	4.91926e-05	3.33044	4.3081	1	1
PLA2G2F	4.06125	5.29525	0.000885093	7.75256e-05	3.05301	4.11055	1	1
CBR1	-2.2245	-2.129	0.000814841	0.00060603	3.08893	3.21751	1	1
C1R	7.1435	5.4165	3.78783e-07	2.17729e-06	6.42161	5.66208	1	1
SPON2	-3.86725	-2.13225	0.00150484	0.0289437	2.82251	1.53845	1	0
TPPP3	-2.64625	-0.89725	0.00527686	0.317522	2.27762	0.498227	1	0
CILP2	2.9785	0.552	0.00407629	0.665093	2.38974	0.177117	1	0
TMPRSS3	5.97725	7.63475	2.8298e-05	2.9366e-06	4.54824	5.53216	1	1
RECQL4	-2.144	-1.27325	0.008336	0.0723303	2.07904	1.14068	1	0
ASRGL1	2.1805	0.31675	0.00552185	0.760796	2.25792	0.118732	1	0
PDZK1IP1	4.55175	6.133	1.89206e-05	1.24648e-06	4.72307	5.90432	1	1
SCNN1D	5.5405	4.91325	7.00151e-05	9.28552e-05	4.15481	4.03219	1	1
GBP2	5.48325	5.77375	2.81651e-05	1.16813e-05	4.55029	4.93251	1	1
GBP4	7.8315	9.75	0.000104685	1.29615e-05	3.98011	4.88735	1	1
SLAMF9	4.4675	1.93	2.84917e-05	0.0049667	4.54528	2.30393	1	0
VANGL2	-2.61875	-1.51875	0.000617851	0.0107744	3.20912	1.96761	1	0
C1orf74	2.284	0.946	0.00576885	0.202201	2.23891	0.694216	1	0
VSNL1	-2.881	-1.17825	0.00168088	0.11051	2.77446	0.956598	1	0
CCDC74A	-2.2415	-3.60825	0.00402522	9.32588e-05	2.39521	4.03031	1	1
NEURL3	4.304	5.78725	0.00852219	0.000800124	2.06945	3.09684	1	1
CTSS	7.5755	7.2505	5.62193e-05	4.91324e-05	4.25011	4.30863	1	1
BNIPL	-3.67875	-1.2745	0.00120444	0.162878	2.91921	0.788138	1	0
SPRR2D	2.6525	3.74375	0.00870838	0.00058403	2.06006	3.23356	1	1
S100A9	3.49825	4.057	5.88678e-06	1.07434e-06	5.23012	5.96886	1	1
S100A12	4.7205	6.031	2.32682e-05	2.186e-06	4.63324	5.66035	1	1
DAPL1	-3.0395	-4.697	0.00881673	0.000326675	2.05469	3.48588	1	1
IGFN1	4.377	6.04875	0.00922642	0.000731409	2.03497	3.13584	1	1
AIM2	6.3635	4.92925	1.51172e-07	6.5357e-07	6.82053	6.18471	1	1
PRICKLE2	-2.91775	-1.0515	2.3845e-05	0.0117691	4.6226	1.92926	1	0
IL17RE	-2.1065	-0.30625	0.000212614	0.548987	3.67241	0.260438	1	0
CXCL3	4.70925	2.48175	0.00142455	0.0340739	2.84632	1.46758	1	0
CXCL5	8.03725	4.12625	1.17307e-05	0.000669353	4.93068	3.17434	1	1
PPBP	4.5175	2.2205	0.000374135	0.0178894	3.42697	1.7474	1	0
CXCL1	5.68925	2.86625	0.00291497	0.0685145	2.53537	1.16422	1	0
DTX3L	3.32275	1.7985	0.000136309	0.00455902	3.86548	2.34113	1	0
ZC3H12A	2.32925	2.4135	5.66394e-05	2.62112e-05	4.24688	4.58151	1	1
CAMK2N2	-2.096	-0.15575	0.00417552	0.953888	2.37929	0.0205025	1	0
HSPA4L	-2.06075	-1.914	0.00469667	0.00430716	2.32821	2.36581	1	0
FAM198B	-2.2045	-2.23825	0.00137001	0.000696501	2.86328	3.15708	1	1
IL15	4.13325	4.471	4.01445e-07	2.33041e-07	6.39637	6.63257	1	1
ANKRD33B	-3.21225	-5.1985	2.10054e-05	3.7265e-07	4.67767	6.4287	1	1
ERAP2	3.10075	2.798	2.37012e-05	2.92922e-05	4.62523	4.53325	1	1
SAMD3	3.4855	2.13625	0.00896389	0.0671664	2.0475	1.17285	1	0
FABP5	-2.685	-3.11525	0.00169627	0.000358174	2.7705	3.44591	1	1
SUN3	3.634	3.43325	0.0014957	0.0012465	2.82516	2.90431	1	1
TMEM63C	-3.39375	-3.20525	9.63216e-05	7.93378e-05	4.01628	4.10052	1	1
NDRG2	4.88525	6.658	1.51128e-05	8.09536e-07	4.82065	6.09176	1	1
RNASE7	5.9365	6.4035	3.44402e-06	1.08022e-06	5.46293	5.96649	1	1
IFI27	3.07625	1.444	1.34613e-05	0.00142483	4.87091	2.84624	1	0
C2	2.82175	5.28025	0.00775048	7.18867e-05	2.11067	4.14335	1	1
CCDC68	4.5055	3.8685	0.00274304	0.00406765	2.56177	2.39066	1	1
MMP10	6.429	4.039	0.000284687	0.00344533	3.54563	2.46277	1	1
B2M	3.1085	2.76075	1.123e-07	2.33041e-07	6.94962	6.63257	1	1
NAV2	-3.496	-2.20875	7.34513e-06	0.000100509	5.134	3.9978	1	1
C15orf48	6.216	9.33825	0.000759866	2.53583e-05	3.11926	4.59588	1	1
MEI1	4.446	5.89575	0.00211019	0.000177215	2.67568	3.7515	1	1
UGT1A6	-2.851	-2.262	0.000817235	0.00209169	3.08765	2.6795	1	1
LOXHD1	6.55875	5.17575	0.000252372	0.000705236	3.59796	3.15167	1	1
PLIN4	-2.727	-1.2855	0.00403813	0.1093	2.39382	0.96138	1	0
KRT1	-5.38325	-3.35475	0.00124258	0.0129495	2.90568	1.88775	1	0
CASKIN1	-2.932	-0.64075	0.000387784	0.338843	3.41141	0.470001	1	0
BATF2	7.49125	9.7835	1.46314e-05	1.11832e-06	4.83472	5.95144	1	1
C11orf85	3.67475	4.14725	0.000172635	4.63615e-05	3.76287	4.33384	1	1
PBK	-3.2915	-1.62675	0.000180825	0.00985682	3.74274	2.00626	1	0
TAP1	2.9905	3.93625	3.57333e-06	3.03088e-07	5.44693	6.51843	1	1
PHYHIP	-2.0435	0.29375	0.00554211	0.765035	2.25632	0.116319	1	0
SDPR	-2.689	-1.1025	0.00853598	0.248872	2.06875	0.604023	1	0
FAM84B	2.09825	2.82325	0.000776052	5.89973e-05	3.11011	4.22917	1	1
D4S234E	-2.343	-1.43475	0.000315149	0.00435618	3.50148	2.36089	1	0
RAB3B	3.6425	1.1205	0.00588387	0.391352	2.23034	0.407432	1	0
CXCL10	6.4265	9.22375	0.00152924	7.1979e-05	2.81552	4.14279	1	1
CXCL11	6.72425	9.16625	0.000360664	2.41716e-05	3.4429	4.61669	1	1
MUC15	-4.54875	-1.809	4.45671e-05	0.0110375	4.35099	1.95713	1	0
RAC3	-2.3365	-1.97575	4.74776e-06	9.04094e-06	5.32351	5.04379	1	0
MUC3A	3.6255	1.21025	0.00124258	0.184912	2.90568	0.733035	1	0
ZPLD1	3.2515	1.87425	0.000158326	0.00347721	3.80045	2.45877	1	0
CHRNB1	2.211	1.9615	0.00424401	0.00515155	2.37222	2.28806	1	0
SERPINB9	2.3575	3.21275	0.00225813	0.000158359	2.64625	3.80036	1	1
STAT2	2.09775	1.77625	0.000223625	0.000398749	3.65048	3.3993	1	0
KCNMB3	2.91375	1.56875	0.00124258	0.0279815	2.90568	1.55313	1	0
SHCBP1	-3.8295	-1.244	0.00920428	0.40673	2.03601	0.390694	1	0
KRT19	3.664	4.06025	0.000112184	3.22112e-05	3.95007	4.49199	1	1
CXXC5	-2.19625	0.0085	0.0019228	0.988442	2.71607	0.00504871	1	0
DEFB4A	9.9375	10.551	0.000293026	0.000106568	3.53309	3.97237	1	1
MAL	2.573	2.97925	0.00737255	0.00178633	2.13238	2.74804	1	1
ISG20	2.90875	4.2625	0.000289804	1.11533e-05	3.5379	4.9526	1	1
ABCG4	-2.85625	-1.262	0.00642522	0.176659	2.19211	0.752865	1	0
RND1	2.91575	3.96	0.00765021	0.000649808	2.11633	3.18721	1	1
FADS6	-3.04325	-3.0255	0.0027024	0.00161786	2.56825	2.79106	1	1
PARP14	3.64225	3.4605	0.000384189	0.000310535	3.41545	3.50789	1	1
ABLIM3	2.1765	2.64875	0.00228099	0.000352856	2.64188	3.4524	1	1
SAA1	3.185	3.1535	0.00795953	0.00506892	2.09911	2.29508	1	1
CSPG4	-5.641	-3.55925	0.00126909	0.0123217	2.89651	1.90933	1	0
CBX2	-2.054	-2.3125	0.000794714	0.000192238	3.09979	3.71616	1	1
C1QTNF1	3.0115	0.997	0.00212408	0.238171	2.67283	0.62311	1	0
GOLT1A	3.642	4.191	0.00310642	0.000709342	2.50774	3.14914	1	1
WFDC5	2.96475	2.87475	0.00521984	0.0036978	2.28234	2.43206	1	1
MARCKSL1	4.2065	2.8075	1.17238e-06	1.45322e-05	5.93093	4.83767	1	1
NRIP3	3.9615	3.61275	0.00738375	0.00763567	2.13172	2.11715	1	1
GPX2	-3.923	-4.4655	0.00119777	0.000281302	2.92162	3.55083	1	1
CIDEA	2.42	2.06725	0.00029049	0.000480524	3.53687	3.31829	1	1
HSD11B2	-2.5775	-2.38625	0.00921391	0.00883043	2.03556	2.05402	1	1
PLA2G16	2.15025	2.858	0.00160104	0.000130325	2.7956	3.88497	1	1
PRR15	2.3525	2.69	0.00270679	0.000640998	2.56755	3.19314	1	1
BDNF	-2.7645	0.1095	0.00376302	0.988442	2.42446	0.00504871	1	0
NCKAP5	-2.1635	-3.02925	0.00178817	0.000100509	2.74759	3.9978	1	1
TYMS	-2.553	-3.01025	2.3978e-05	4.3615e-06	4.62019	5.36036	1	1
HCG4	2.51375	0.70625	7.69834e-06	0.0187271	5.1136	1.72753	1	0
SCN4B	-4.445	-3.7855	1.1556e-05	2.03453e-05	4.93719	4.69154	1	1
DEFB103B	7.56475	6.978	6.37204e-05	6.75736e-05	4.19572	4.17022	1	1
DEFB4B	10.6828	10.5795	4.45671e-05	2.83564e-05	4.35099	4.54735	1	1
SAMD9L	6.21	3.73125	0.00046726	0.00700049	3.33044	2.15487	1	1
ZBED2	2.40425	1.45925	0.00255264	0.0266713	2.59301	1.57396	1	0
NHLH2	-2.168	-5.73925	0.00916786	7.61392e-06	2.03773	5.11839	1	1
PGBD5	-2.31825	-0.29175	0.00466837	0.797397	2.33083	0.0983253	1	0
C12orf54	-2.24975	-1.998	0.00390537	0.00467505	2.40834	2.33021	1	0
GBA	2.2525	2.19725	9.85412e-05	6.75736e-05	4.00638	4.17022	1	1
ODF3B	2.149	2.02075	0.00308082	0.00262148	2.51133	2.58145	1	1
FAM26E	3.29125	0.88025	0.000140674	0.137567	3.85179	0.861485	1	0
ZNF114	3.62825	5.346	0.005489	0.000254796	2.26051	3.59381	1	1
CALML3	-2.987	-1.96125	0.00977627	0.0532069	2.00983	1.27403	1	0
PARP10	2.1605	1.6515	0.00134616	0.0041835	2.8709	2.37846	1	0
C5orf46	-2.579	-1.7385	0.00921391	0.0451645	2.03556	1.3452	1	0
EXOC3L1	4.503	5.25425	0.000807471	0.000154506	3.09287	3.81106	1	1
HLA-DQB1	2.9625	4.21175	1.69766e-05	6.74231e-07	4.77015	6.17119	1	1
CIITA	7.64425	9.34425	0.00117471	0.00016629	2.93007	3.77913	1	1
GRM8	2.12125	0.117	0.00356866	0.988442	2.44749	0.00504871	1	0
B3GNT3	2.37175	2.934	0.00293669	0.000411266	2.53214	3.38588	1	1
LYNX1	-2.7055	-1.071	0.00896389	0.275913	2.0475	0.559228	1	0
HIST1H2BC	2.44275	1.80975	0.00183063	0.00674677	2.7374	2.1709	1	0
SLC47A2	-2.88075	-4.00475	0.00388865	0.00025292	2.4102	3.59702	1	1
S1PR5	-3.01175	-2.565	0.000524491	0.000887883	3.28026	3.05164	1	1
NQO1	-2.3695	-1.68975	0.000283325	0.00155551	3.54772	2.80813	1	0
MUC16	6.29325	6.06475	4.05456e-05	3.04114e-05	4.39206	4.51696	1	1
HEPHL1	3.12225	3.62825	0.000387034	7.41708e-05	3.41225	4.12977	1	1
DDX60L	4.0135	2.88375	0.00270911	0.0114371	2.56717	1.94168	1	0
TMEM45A	-2.98875	-1.453	0.00204082	0.0629443	2.6902	1.20104	1	0
ATG9B	4.745	4.74575	0.000218519	0.000121755	3.66051	3.91451	1	1
SLC9A9	-3.88625	-2.26125	4.40249e-05	0.00105447	4.3563	2.97697	1	1
USH1G	-2.62175	-2.81975	0.00275198	0.000999877	2.56036	3.00005	1	1
C1S	5.74375	4.2425	5.49612e-06	2.76936e-05	5.25994	4.55762	1	1
TSHZ2	-2.07825	-2.45	0.00198381	0.000379037	2.7025	3.42132	1	1
CRIP2	-2.736	-3.264	0.00241238	0.000422723	2.61756	3.37394	1	1
EFHC2	-2.43025	-3.90675	0.000362925	7.25036e-06	3.44018	5.13964	1	1
UPP1	2.28075	2.31875	0.00194266	0.0010085	2.7116	2.99632	1	1
ST6GALNAC3	3.1655	0.1975	0.00372456	0.988442	2.42892	0.00504871	1	0
ALDH1A3	3.68875	2.22975	0.000151692	0.00253813	3.81904	2.59549	1	1
S100A7A	6.482	5.5095	5.78088e-05	0.000104159	4.23801	3.9823	1	1
TMEM255B	2.70525	3.27375	0.000518122	7.55487e-05	3.28557	4.12177	1	1
CDCA2	-2.8005	-1.71225	0.00357012	0.0335864	2.44732	1.47384	1	0
ZBTB7C	-5.6955	-1.77375	0.000101567	0.0647117	3.99325	1.18902	1	0
TMEM106A	3.711	4.43725	0.00100367	0.000163918	2.99841	3.78537	1	1
MANEAL	-3.38375	-1.13575	0.000170459	0.0641765	3.76838	1.19262	1	0
SOCS1	2.79475	3.6135	0.00124406	0.000120621	2.90516	3.91858	1	1
HS6ST3	4.7035	1.61125	0.000923985	0.148251	3.03434	0.829002	1	0
KPNA7	2.25075	2.07525	0.00532044	0.00514262	2.27405	2.28882	1	1
ROR1	-3.036	-3.41675	0.00774471	0.0022612	2.11099	2.64566	1	1
MUC1	3.233	5.96225	0.000500323	3.90006e-06	3.30075	5.40893	1	1
IRF7	2.46275	2.36275	0.00486072	0.00368547	2.3133	2.43351	1	1
OLFML2A	-4.08425	-2.94325	4.37336e-05	0.000243066	4.35919	3.61428	1	1
PBX1	-2.156	-1.10075	0.00020762	0.00906697	3.68273	2.04254	1	0
NDUFA4L2	-2.08125	1.17125	0.000885093	0.0169249	3.05301	1.77147	1	0
POU3F1	-3.346	-4.9055	0.00106862	4.65128e-05	2.97118	4.33243	1	1
NAT8L	-3.689	-2.171	0.00563949	0.0566284	2.24876	1.24697	1	0
TMPRSS11B	6.134	4.93175	2.45252e-05	6.8554e-05	4.61039	4.16397	1	1
TRIM69	2.4905	1.79975	0.000543732	0.00264975	3.26461	2.5768	1	0
RTN4RL1	-3.397	-3.138	5.76188e-05	6.22111e-05	4.23944	4.20613	1	1
KRT5	-2.45725	-1.84875	0.00102796	0.00357674	2.98802	2.44651	1	0
CYP4F2	-3.079	-0.1395	0.000335089	0.97858	3.47484	0.00940376	1	0
CYP4F12	-3.704	0.0575	0.00965624	0.988442	2.01519	0.00504871	1	0
THBS2	-4.184	-3.04425	1.53714e-07	1.24648e-06	6.81329	5.90432	1	1
BTN3A2	4.0195	3.2125	1.33837e-06	4.43032e-06	5.87342	5.35357	1	1
LRRC16B	-4.08025	-2.32675	0.000730356	0.0133753	3.13647	1.8737	1	0
KRT14	-2.85	-1.609	0.000387034	0.00856352	3.41225	2.06735	1	0
ESPN	-2.6845	-2.2255	0.00598805	0.0107849	2.22271	1.96718	1	0
TMPRSS11A	4.041	4.97175	0.00162541	0.000228454	2.78904	3.6412	1	1
AKR1C1	-2.83075	-3.99575	0.00632784	0.000403989	2.19874	3.39363	1	1
MT1X	-2.97025	-0.89725	1.85804e-05	0.0254757	4.73094	1.59387	1	0
ISG15	2.9595	2.72025	0.00111991	0.0011232	2.95082	2.94954	1	1
C17orf99	-3.421	-2.193	0.000875174	0.00815125	3.05791	2.08878	1	1
NWD1	3.23125	2.582	2.97788e-05	8.65239e-05	4.52609	4.06286	1	1
FAM25A	2.5275	1.461	0.000349801	0.00677663	3.45618	2.16899	1	0
KRTDAP	-3.4255	-0.67975	0.00322995	0.607796	2.4908	0.216242	1	0
C15orf52	2.572	1.955	0.000890403	0.00299109	3.05041	2.52417	1	0
DPYD	4.15175	3.41925	0.00102796	0.00205827	2.98802	2.6865	1	1
SLC4A5	2.145	1.817	0.001857	0.00306052	2.73119	2.5142	1	0
GLRA4	-2.26925	-2.60975	0.00878509	0.00227066	2.05625	2.64385	1	1
KLRG2	-4.73325	-5.8545	0.000455471	6.22111e-05	3.34154	4.20613	1	1
CLDN4	2.71775	3.8265	0.0033624	0.000198005	2.47335	3.70332	1	1
CXCL17	4.46275	5.9375	0.00637594	0.000605409	2.19546	3.21795	1	1
GJB4	3.3335	2.93	0.000186004	0.000256136	3.73048	3.59153	1	1
HLA-DRB1	9.09125	9.9765	1.52902e-07	7.6861e-08	6.81559	7.11429	1	1
AKR1C3	-5.95225	-6.22275	1.80123e-05	7.52536e-06	4.74443	5.12347	1	1
SPTSSB	-4.9545	-3.284	0.000841886	0.00644659	3.07475	2.19067	1	1
MMP1	6.2405	5.63225	0.000537494	0.000608018	3.26963	3.21608	1	1
HLA-DQA1	8.2645	7.77725	0.0018392	0.00157148	2.73537	2.80369	1	1
GAL3ST4	-3.8975	-3.45075	5.59289e-05	7.37862e-05	4.25236	4.13202	1	1
SLC25A29	-2.136	-2.21775	7.51842e-05	3.46291e-05	4.12387	4.46056	1	1
ZNF165	2.6545	2.34125	2.02266e-05	3.0228e-05	4.69408	4.51959	1	1
HIST1H3D	2.75975	0.87325	0.000794871	0.175906	3.0997	0.754719	1	0
C5orf56	4.41975	4.40425	2.71425e-05	1.72913e-05	4.56635	4.76217	1	1
DMBX1	3.7695	5.19575	0.00459349	0.000330947	2.33786	3.48024	1	1
SERPINB2	3.75175	2.8085	0.00463353	0.0148499	2.33409	1.82828	1	0
SERPINB13	-3.70725	-1.741	1.83817e-05	0.001965	4.73561	2.70664	1	0
PDCD1LG2	4.086	4.04	0.00407447	0.00258615	2.38993	2.58735	1	1
AADACL2	-4.148	-1.4255	0.00119777	0.166526	2.92162	0.778518	1	0
AKR1B10	-5.60475	-3.08525	4.35686e-05	0.00147558	4.36083	2.83104	1	1
NRARP	-2.63775	1.338	0.00685284	0.115816	2.16413	0.936232	1	0
ANKRD35	-3.2645	-1.21075	0.00471139	0.247395	2.32685	0.606608	1	0
HLA-DRB5	9.1585	9.145	0.00025547	0.000143455	3.59266	3.84329	1	1
SH2D1B	2.524	4.10675	0.00270819	6.05738e-05	2.56732	4.21772	1	1
C19orf45	-2.26925	-1.2135	0.00632076	0.0906633	2.19923	1.04257	1	0
RASSF9	-2.3155	-5.0465	0.00133012	3.11535e-06	2.87611	5.50649	1	1
C1orf68	4.9305	8.05225	0.00149289	2.94968e-05	2.82597	4.53023	1	1
RP11-351J23.1	3.26925	0.6595	0.00207857	0.55411	2.68223	0.256404	1	0
SPRR2E	4.147	4.50675	0.00957502	0.00351723	2.01886	2.4538	1	1
TCEA3	-2.58625	0.14675	0.000284687	0.916197	3.54563	0.038011	1	0
HLA-DOA	5.149	5.84725	0.000876584	0.000205704	3.05721	3.68676	1	1
HLA-DMA	4.37325	4.592	6.18479e-05	2.62112e-05	4.20868	4.58151	1	1
PSMB8-AS1	3.53375	1.55025	0.00296539	0.117916	2.52792	0.928428	1	0
COL5A2	-2.448	-1.8385	1.42272e-06	7.61392e-06	5.84688	5.11839	1	0
PSMB8	2.91775	2.77475	1.41449e-06	1.24648e-06	5.8494	5.90432	1	1
TAP2	2.23025	2.9525	6.412e-06	3.91113e-07	5.19301	6.4077	1	1
HLA-DRA	10.6963	10.8588	2.10054e-05	1.11533e-05	4.67767	4.9526	1	1
PRRT1	-2.34075	-2.142	0.000199465	0.000206411	3.70013	3.68527	1	1
SLC44A4	3.55975	6.3245	0.00377981	4.91324e-05	2.42253	4.30863	1	1
CARD16	2.7875	0.8955	0.00406163	0.321305	2.3913	0.493082	1	0
LY6G6C	-3.3995	-1.42125	0.000591933	0.0538945	3.22773	1.26846	1	0
MICB	2.006	2.07725	0.00333828	0.00156235	2.47648	2.80622	1	1
HLA-C	3.9095	3.146	2.12333e-09	2.36596e-08	8.67298	7.62599	1	1
HLA-E	2.5785	3.185	1.89206e-05	2.35502e-06	4.72307	5.62801	1	1
TRIM40	3.52725	7.90875	0.00365103	8.1182e-06	2.43758	5.09054	1	1
HLA-J	5.03775	3.83175	1.123e-07	5.55018e-07	6.94962	6.25569	1	1
HLA-G	4.35575	1.94375	0.000140674	0.0142743	3.85179	1.84545	1	0
HLA-F	4.50275	2.894	7.35196e-09	2.89665e-07	8.1336	6.5381	1	1
FLJ26850	-2.8995	-1.39025	0.00321999	0.0892315	2.49215	1.04948	1	0
LINC01291	4.1365	4.32325	0.000171453	7.0123e-05	3.76586	4.15414	1	1
MROH6	2.22625	3.313	0.00418569	0.000172061	2.37823	3.76432	1	1
IGFL2	-2.0515	0.00525	0.00938613	0.991968	2.02751	0.00350232	1	0
PSMB10	3.4	3.4335	1.19739e-05	6.12719e-06	4.92176	5.21274	1	1
MUC12	3.98225	1.64975	0.00231778	0.125519	2.63493	0.901292	1	0
CFI	2.47675	5.937	0.00219115	2.75901e-06	2.65933	5.55925	1	1
SAMD9	3.0485	1.85675	8.53998e-06	0.000161973	5.06854	3.79056	1	0
NYNRIN	-2.26825	-0.11325	0.000127431	0.920362	3.89473	0.0360411	1	0
ANKUB1	3.41525	1.72075	0.0014012	0.041224	2.8535	1.38485	1	0
HCP5	5.625	4.41625	7.66019e-05	0.000243096	4.11576	3.61422	1	1
HLA-H	3.20025	2.6115	4.55284e-06	1.11533e-05	5.34172	4.9526	1	1
HCG27	2.022	2.46175	0.00465709	0.00077637	2.33189	3.10993	1	1
HLA-A	3.031	2.72025	1.53714e-07	3.03088e-07	6.81329	6.51843	1	1
C17orf51	2.31125	1.224	0.000446645	0.0137661	3.35004	1.86119	1	0
ZNF611	2.274	1.80875	0.00921126	0.0203311	2.03568	1.69184	1	0
MLLT11	-2.4045	-2.9705	0.000169756	2.27141e-05	3.77018	4.6437	1	1
GBP7	5.6125	6.837	0.000524491	7.32012e-05	3.28026	4.13548	1	1
LBH	4.056	2.37625	0.00016629	0.00330301	3.77913	2.48109	1	1
LINC00887	3.04775	2.954	0.00300101	0.00210738	2.52273	2.67626	1	1
RP11-465B22.3	2.94775	2.7075	0.0014957	0.00150451	2.82516	2.82261	1	1
LINC01465	2.95875	2.68825	0.00406163	0.00425242	2.3913	2.37136	1	1
APOL6	4.93125	4.11325	7.69834e-06	1.64218e-05	5.1136	4.78458	1	1
HRAT92	-2.15525	-1.277	0.00870181	0.0755777	2.06039	1.12161	1	0
HLA-DPB1	8.303	8.35075	7.34513e-06	3.92951e-06	5.134	5.40566	1	1
RP5-884C9.2	-2.55375	-3.4975	7.3083e-05	4.51032e-06	4.13618	5.34579	1	1
GBP1P1	5.7595	5.24675	0.000532502	0.000562903	3.27368	3.24957	1	1
HCG4P11	3.00325	3.62425	0.00119777	0.000186765	2.92162	3.72871	1	1
LGALS17A	6.76775	9.309	0.000108375	6.63398e-06	3.96507	5.17823	1	1
AC098823.3	2.0315	1.257	0.00993128	0.0693675	2.00299	1.15884	1	0
AC058791.1	4.0895	3.66425	0.00100367	0.0011701	2.99841	2.93178	1	1
AC007285.6	2.49425	2.44625	0.00183694	0.00119169	2.73591	2.92384	1	1
HCG4P5	3.1685	3.115	0.00308946	0.00198097	2.51012	2.70312	1	1
LINC00578	2.10375	3.2575	0.00225527	6.69834e-05	2.6468	4.17403	1	1
SDAD1P1	2.0225	0.952	0.00426677	0.11369	2.3699	0.944279	1	0
AC068057.1	-2.386	-2.617	0.00471166	0.0015525	2.32683	2.80897	1	1
C1orf233	-2.46725	-1.45525	7.51842e-05	0.00162004	4.12387	2.79047	1	0
SPRR2C	4.737	3.192	0.000296066	0.00232426	3.52861	2.63372	1	1
HLA-DRB6	8.6515	8.49875	6.63236e-07	5.4392e-07	6.17833	6.26446	1	1
AC009237.8	2.58725	0.8815	0.00191234	0.210504	2.71843	0.67674	1	0
LINC01315	-2.3145	-3.341	0.00230325	0.000106954	2.63766	3.9708	1	1
HCG4P7	2.83175	2.28775	0.00023588	0.000564453	3.62731	3.24837	1	1
LINC01293	3.77525	4.37625	7.96082e-05	1.68326e-05	4.09904	4.77385	1	1
RP11-367G18.1	-3.72525	-4.82025	4.2908e-05	3.91214e-06	4.36746	5.40759	1	1
LINC01510	2.462	4.61425	0.0070246	6.66706e-05	2.15338	4.17607	1	1
HLA-DPA1	9.879	10.2765	2.45252e-05	1.11533e-05	4.61039	4.9526	1	1
RP11-400N13.3	3.27275	2.105	0.001766	0.0145967	2.75301	1.83575	1	0
LINC00702	-2.62075	-0.6995	0.00849464	0.527165	2.07085	0.278054	1	0
VN1R20P	2.06575	0.26325	0.00397238	0.78278	2.40095	0.10636	1	0
HMGB1P31	2.0035	0.94175	0.00684346	0.150324	2.16472	0.822973	1	0
RP11-30P6.6	2.8925	1.17875	0.000540852	0.0572087	3.26692	1.24254	1	0
PINLYP	-3.21525	-2.25175	0.00275496	0.0134108	2.55988	1.87255	1	0
HLA-B	5.32425	4.1635	1.123e-07	3.91113e-07	6.94962	6.4077	1	1
AC003958.2	2.79675	1.3345	0.00859237	0.162442	2.06589	0.789303	1	0
FABP5P7	-2.72	-3.0965	0.00938613	0.00261902	2.02751	2.58186	1	1
ZSCAN31	-2.40425	-2.98275	0.005489	0.000829804	2.26051	3.08102	1	1
LINC00957	-2.0335	-1.07	0.000996813	0.0262826	3.00139	1.58033	1	0
AC023115.2	4.31475	3.0805	0.000312106	0.00166376	3.5057	2.77891	1	1
AC104777.2	3.4485	3.40675	0.00205546	0.00127166	2.68709	2.89563	1	1
RNF223	4.211	3.32325	0.000777723	0.00205091	3.10918	2.68805	1	1
RP13-143G15.4	3.71425	3.09925	0.00352151	0.00614592	2.45327	2.21141	1	1
LINC01589	2.95325	1.48675	0.000817235	0.0282688	3.08765	1.54869	1	0
LINC00707	3.293	1.46425	0.00406431	0.135032	2.39101	0.869562	1	0
APOBEC3G	4.22125	4.08475	0.00137305	0.000977077	2.86231	3.01007	1	1
PSMB9	6.1945	4.12025	3.57582e-06	4.18837e-05	5.44662	4.37796	1	1
PLCXD2	2.10675	-0.2685	0.0058488	0.806887	2.23293	0.0931872	1	0
RP11-221J22.2	2.29375	2.1645	0.00117887	0.000993252	2.92854	3.00294	1	1
SPRR2A	6.11825	6.87025	0.000420937	0.00010334	3.37578	3.98573	1	1
UGT1A8	-6.3025	-5.743	0.00106867	0.00113064	2.97116	2.94667	1	1
HLA-DMB	6.5605	5.81475	0.000313113	0.000399595	3.5043	3.39838	1	1
CFB	4.12675	5.58325	0.000437088	3.04114e-05	3.35943	4.51696	1	1
RPLP0P2	2.89225	1.8175	0.000108375	0.00149164	3.96507	2.82634	1	0
HLA-L	2.94425	1.87025	1.85804e-05	0.000267879	4.73094	3.57206	1	0
XXbac-BPG116M5.17	5.3195	4.64925	0.000759866	0.00103455	3.11926	2.98525	1	1
RP11-277P12.20	-2.67725	-4.34525	0.00482082	0.000109369	2.31688	3.9611	1	1
RP11-18H21.1	2.243	1.61175	0.00333053	0.0138122	2.47749	1.85974	1	0
RP11-273G15.2	2.73575	2.4155	0.000262424	0.000348041	3.581	3.45837	1	1
PCED1B-AS1	-2.4645	-1.744	0.000540852	0.00299109	3.26692	2.52417	1	0
RP5-940J5.6	2.4435	0.462	0.00870838	0.679987	2.06006	0.167499	1	0
RP11-766F14.2	-4.03125	-1.31725	1.80123e-05	0.0161741	4.74443	1.79118	1	0
RP1-130H16.18	-2.25425	-2.4165	0.000974756	0.000341103	3.0111	3.46711	1	1
NOP14-AS1	2.43275	1.38975	7.04989e-05	0.00185812	4.15182	2.73093	1	0
RP11-223C24.1	2.0045	0.2125	0.00761968	0.880992	2.11806	0.0550279	1	0
RP11-180C1.1	5.83175	3.53325	0.00443656	0.0411345	2.35295	1.38579	1	0
RP11-677M14.3	2.35825	0.6595	0.00408518	0.41433	2.38879	0.382653	1	0
FZD10-AS1	2.1165	-0.55525	0.00283021	0.415874	2.54818	0.381038	1	0
RP11-448G15.1	2.94525	2.74075	0.00782482	0.00720645	2.10653	2.14228	1	1
CTD-2066L21.2	3.047	2.13625	0.00100627	0.00538486	2.99729	2.26883	1	1
CASP1P2	2.8145	1.82025	0.000540852	0.00512359	3.26692	2.29043	1	0
RP11-661A12.5	3.8765	3.6725	0.00657544	0.00541028	2.18208	2.26678	1	1
CTC-378H22.1	2.82125	2.22975	0.000760897	0.00198166	3.11867	2.70297	1	1
RP11-677M14.2	2.0805	1.55575	0.00741397	0.0228698	2.12995	1.64074	1	0
CTD-2572N17.1	3.59425	1.88625	0.00534157	0.0877779	2.27233	1.05662	1	0
CARD17	3.38975	3.83175	0.00158042	0.000398657	2.80123	3.3994	1	1
HCAR3	2.94175	3.74175	0.0076188	0.00101705	2.11811	2.99266	1	1
CARD18	-2.8805	-1.7175	0.00723637	0.0640892	2.14048	1.19322	1	0
CTSO	3.3545	3.0415	0.000346375	0.000378915	3.46045	3.42146	1	1
USP30-AS1	5.0075	5.5835	0.000648583	0.000168378	3.18803	3.77372	1	1
RP11-54A9.1	3.47525	0.93	0.00197647	0.36452	2.70411	0.438279	1	0
RP11-290L1.2	3.03875	2.4335	0.00141941	0.00331587	2.84789	2.4794	1	1
RP11-114H23.1	4.7625	1.463	0.000617851	0.173418	3.20912	0.760907	1	0
RP11-114H23.2	3.97675	1.155	0.00134616	0.274455	2.8709	0.561529	1	0
RP11-114H23.3	3.79125	1.53375	9.44267e-05	0.0177859	4.02491	1.74992	1	0
RP11-903H12.3	2	2.5075	0.00365995	0.000478716	2.43652	3.31992	1	1
CTD-2555C10.3	3.805	2.295	6.22426e-05	0.00117551	4.20591	2.92978	1	1
RP11-468E2.5	2.872	1.947	0.00146936	0.00924146	2.83287	2.03426	1	0
CTC-378H22.2	2.2915	1.45525	0.00586474	0.0413235	2.23175	1.3838	1	0
RP4-536B24.3	2.29625	0.6595	0.00295094	0.360445	2.53004	0.443161	1	0
RP11-109G23.3	2.10825	0.01325	0.00117887	0.988442	2.92854	0.00504871	1	0
RP11-416I2.1	3.9025	2.13475	0.000424747	0.0110051	3.37187	1.95841	1	0
RP11-800A3.4	-2.731	-1.2025	0.00150616	0.0787225	2.82213	1.1039	1	0
CTB-113P19.4	-3.2525	-3.86925	0.000769744	0.000127196	3.11365	3.89552	1	1
RP11-690D19.3	-2.61775	-1.9865	0.0071922	0.0205587	2.14314	1.687	1	0
RP4-545K15.5	2.60875	-0.008	0.0032449	0.989343	2.4888	0.00465303	1	0
RP11-327F22.2	2.65975	1.40625	0.00599605	0.0914409	2.22213	1.03886	1	0
RP11-473M20.16	2.42175	1.2775	0.00139246	0.0333199	2.85622	1.4773	1	0
MMP25-AS1	3.2265	4.606	4.05456e-05	1.63619e-06	4.39206	5.78617	1	1
RP11-266L9.5	2.67675	3.18925	0.00617213	0.00121989	2.20956	2.91368	1	1
MMP12	4.30625	4.816	0.00318116	0.000901744	2.49741	3.04492	1	1
CTC-479C5.6	3.44525	5.24425	0.0097128	0.000401719	2.01266	3.39608	1	1
C1QTNF1-AS1	4.29375	3.34375	0.00311887	0.00822537	2.506	2.08484	1	1
RP11-64C12.8	3.04775	1.53375	0.00220261	0.0571302	2.65706	1.24313	1	0
RP11-449J21.5	3.99	1.952	0.000802531	0.0317467	3.09554	1.4983	1	0
RP11-879F14.2	2.65325	2.1045	0.00191432	0.00467221	2.71799	2.33048	1	1
UPK3BL	-2.88725	0.018	0.000262909	0.988442	3.58019	0.00504871	1	0
RP11-456K23.1	2.9305	1.85625	0.00845606	0.0556542	2.07283	1.2545	1	0
CTD-2587H24.5	2.79025	2.1485	0.00745002	0.0196921	2.12784	1.70571	1	0
SLC6A14	3.914	5.39375	0.000971594	6.22111e-05	3.01251	4.20613	1	1
AC006262.4	-3.0265	-2.74775	0.000270787	0.000297165	3.56737	3.527	1	1
CTD-3099C6.9	2.69675	2.9835	0.00198752	0.000574851	2.70169	3.24044	1	1
RP11-105N14.1	2.0915	-1.60975	0.00618679	0.016711	2.20853	1.777	1	0
RP11-96C23.12	3.24675	1.19175	0.00114564	0.130992	2.94095	0.882754	1	0
XXbac-BPG248L24.12	5.202	4.18925	0.000875267	0.00204977	3.05786	2.6883	1	1
CTD-2589H19.6	2.79725	2.01175	0.00989735	0.0355959	2.00448	1.4486	1	0
AGAP11	4.79675	3.58075	0.00311887	0.010482	2.506	1.97956	1	0
RP11-532F6.3	3.79975	3.9125	0.00115715	0.000532903	2.93661	3.27335	1	1
RP11-66B24.7	2.65475	2.19575	0.00284895	0.00525928	2.54532	2.27907	1	1
RP11-350J20.12	3.40025	5.338	0.00352886	9.59062e-05	2.45236	4.01815	1	1
RP11-525A16.4	2.93325	-1.07	0.00813552	0.317999	2.08961	0.497574	1	0
AP000692.10	2.448	2.0665	0.0076643	0.0123611	2.11553	1.90794	1	0
RP11-115D19.2	-2.01925	-2.14775	0.00348037	0.00136035	2.45837	2.86635	1	1
RAB7B	-5.37825	-5.4215	4.52207e-07	3.68523e-07	6.34466	6.43354	1	1
CTD-3128G10.7	4.8505	6.95075	0.00039799	1.86469e-05	3.40013	4.72939	1	1
NEFL	-3.525	-6.21125	4.30273e-05	3.7265e-07	4.36626	6.4287	1	1
BANCR	3.2415	6.80425	0.000213899	5.55018e-07	3.66979	6.25569	1	1
CH507-513H4.1	2.6515	0.65525	0.00537337	0.526798	2.26975	0.278356	1	0
RP11-517I3.2	2.40375	1.4715	0.00909607	0.0682896	2.04115	1.16565	1	0
RP11-752L20.3	3.4845	2.93225	0.00142455	0.0024759	2.84632	2.60627	1	1
ERICD	2.3415	-0.0535	0.00909549	0.988442	2.04117	0.00504871	1	0
CH507-528H12.1	2.778	0.391	0.00376976	0.748522	2.42369	0.125796	1	0
AC055736.1	-3.0985	-1.504	0.00108608	0.0409585	2.96414	1.38766	1	0
BLACAT1	2.6765	2.7125	0.00687136	0.00375288	2.16296	2.42564	1	1

## Sheet: Late pass Sig genes
name	Diff of disease_treat = (IL17IFNG_HV_Early)-(NT_HV_Early)	Diff of disease_treat = (IL17IFNG_HV_Late)-(NT_HV_Late)	Adjusted p-Value for Diff of disease_treat = (IL17IFNG_HV_Early)-(NT_HV_Early)	Adjusted p-Value for Diff of disease_treat = (IL17IFNG_HV_Late)-(NT_HV_Late)	log10(Adjusted p-Value for Diff of disease_treat = (IL17IFNG_HV_Early)-(NT_HV_Early))	log10(Adjusted p-Value for Diff of disease_treat = (IL17IFNG_HV_Late)-(NT_HV_Late))	Sig Index for Diff of disease_treat = (IL17IFNG_HV_Early)-(NT_HV_Early)	Sig Index for Diff of disease_treat = (IL17IFNG_HV_Late)-(NT_HV_Late)
CFH	4.816	5.5375	0.00153894	0.000347078	2.81278	3.45957	1	1
GCLC	-1.07625	-2.92875	0.0869073	0.000168995	1.06094	3.77213	0	1
LAP3	1.66075	3.13075	0.0186136	0.000210136	1.73017	3.6775	0	1
HS3ST1	0.859	2.05175	0.353798	0.00908167	0.451245	2.04183	0	1
KLHL13	-1.17175	-3.18525	0.312966	0.00293815	0.504502	2.53193	0	1
PRSS22	2.9015	3.535	0.0143523	0.00276155	1.84308	2.55885	0	1
CCDC109B	2.36125	4.48175	0.000511999	3.02223e-06	3.29073	5.51967	1	1
ITGAL	2.1535	3.82225	0.0134491	0.000207811	1.87131	3.68233	0	1
CX3CL1	4.54675	5.88375	0.00606116	0.000691817	2.21744	3.16001	1	1
NOS2	1.11775	5.87125	0.499752	0.000206411	0.301246	3.68527	0	1
CEACAM7	0.6695	5.9255	0.68761	0.000237488	0.162658	3.62436	0	1
MMP25	2.59225	2.86625	9.67619e-05	2.80123e-05	4.0143	4.55265	1	1
IL32	7.118	7.06175	2.42357e-07	2.82803e-07	6.61554	6.54852	1	1
MLXIPL	-0.6155	-2.4505	0.668639	0.00632188	0.174808	2.19915	0	1
ETV7	6.196	6.141	7.34513e-06	4.3615e-06	5.134	5.36036	1	1
PLAUR	2.4425	3.16875	0.0121605	0.00152358	1.91505	2.81713	0	1
CD22	3.82075	5.36525	0.00333053	0.000198607	2.47749	3.70201	1	1
LTF	0.89625	3.0835	0.624843	0.00962177	0.204229	2.01674	0	1
EHD3	-0.098	-2.29225	0.861001	0.000168162	0.0649964	3.77427	0	1
GPRC5A	2.87825	2.31025	0.00394909	0.00864631	2.4035	2.06317	1	1
IL20RA	-3.51175	-3.8425	0.00153369	0.000480524	2.81426	3.31829	1	1
CNTN1	-2.271	-2.388	0.0014261	0.000571981	2.84585	3.24262	1	1
VSIG2	4.4665	6.79475	0.000172635	4.97608e-06	3.76287	5.30311	1	1
MARCO	0.684	2.6625	0.640363	0.00554073	0.193574	2.25643	0	1
CD74	10.6325	10.6555	5.62193e-05	3.30328e-05	4.25011	4.48105	1	1
SERPINB1	3.09775	4.93075	0.00208767	5.39816e-05	2.68034	4.26775	1	1
BIRC3	3.49925	5.47725	0.00834658	0.000274931	2.07849	3.56078	1	1
ABCC2	-1.5075	-2.38675	0.0492285	0.00255841	1.30778	2.59203	0	1
TYMP	3.73325	3.213	0.00020762	0.000334546	3.68273	3.47554	1	1
KCNG1	1.62	3.12025	0.0877723	0.00178375	1.05664	2.74867	0	1
BTN3A1	3.98875	3.26875	2.45252e-05	6.32352e-05	4.61039	4.19904	1	1
SH2D2A	2.80875	3.54525	0.0257799	0.00442586	1.58872	2.354	0	1
TNFRSF1B	4.20125	5.53675	0.000892725	7.24049e-05	3.04928	4.14023	1	1
POU2F2	2.3535	2.6485	0.00170195	0.000437541	2.76905	3.35898	1	1
ARNTL2	2.49125	2.8005	0.000283325	6.89594e-05	3.54772	4.16141	1	1
ARHGAP31	1.2495	2.517	0.247664	0.00917758	0.606138	2.03727	0	1
LRRC7	-0.43875	-4.12575	0.798831	0.00308486	0.0975453	2.51076	0	1
UBA6	1.49725	2.18275	0.00355011	0.00016347	2.44976	3.78656	0	1
EFCAB1	-1.11175	-2.1065	0.197539	0.00817167	0.704348	2.08769	0	1
TLL1	-1.09925	-2.53775	0.286135	0.00581603	0.543429	2.23537	0	1
HDAC9	2.104	2.53475	0.00265459	0.000438136	2.576	3.35839	1	1
EPN3	1.9675	2.79	0.0526312	0.00539433	1.27876	2.26806	0	1
BCAR1	1.6355	2.395	0.0102985	0.000557039	1.98723	3.25411	0	1
FSTL4	-4.0535	-5.23725	0.000172635	1.67806e-05	3.76287	4.77519	1	1
LY75	3.84575	3.30075	0.000238151	0.000385444	3.62315	3.41404	1	1
PRDM1	2.09975	3.2215	0.0061505	0.000220725	2.21109	3.65615	1	1
USP13	-1.344	-2.14425	0.118786	0.00898212	0.925234	2.04662	0	1
MXD1	1.61275	3.00625	0.0153355	0.000173139	1.8143	3.7616	0	1
BCAT1	2.82575	2.01075	0.000145178	0.000862725	3.8381	3.06413	1	1
CASP8	1.1405	2.25875	0.0812173	0.00129961	1.09035	2.88619	0	1
LIMCH1	-2.39625	-3.04725	0.00236463	0.000268566	2.62624	3.57095	1	1
SBNO2	0.99325	2.44425	0.0325468	7.02081e-05	1.48749	4.15361	0	1
MYLK	-2.2445	-3.18175	0.000183331	8.95501e-06	3.73676	5.04793	1	1
SLC9A7	1.75025	2.626	8.29365e-05	2.602e-06	4.08125	5.58469	0	1
STOML1	0.076	2.56925	0.895764	0.000240958	0.0478064	3.61806	0	1
TRO	-0.636	-2.84975	0.683133	0.00354355	0.165495	2.45056	0	1
SYT1	-0.22675	-4.68525	0.861277	0.000403989	0.0648571	3.39363	0	1
NAV3	4.1385	4.8395	0.00225813	0.000453108	2.64625	3.3438	1	1
IFI35	5.20625	4.03625	0.00016629	0.00053673	3.77913	3.27024	1	1
SDK2	-2.188	-2.53825	0.00170317	0.000361262	2.76874	3.44218	1	1
BCL3	1.04225	2.169	0.0239735	0.000150118	1.62027	3.82357	0	1
MGAT4A	1.544	2.40225	0.0505263	0.00293476	1.29648	2.53243	0	1
VASH1	-2.009	-3.564	0.146922	0.00690021	0.832912	2.16114	0	1
MYO3B	-3.0945	-3.8005	0.00149192	0.000208375	2.82625	3.68115	1	1
CYBRD1	-2.48	-3.56575	0.000529144	2.45258e-05	3.27643	4.61038	1	1
LNX1	3.18775	3.551	0.00315629	0.000915019	2.50082	3.03857	1	1
TRHDE	0.56575	2.7575	0.68761	0.00266044	0.162658	2.57505	0	1
TMEM38A	2.4905	2.0655	0.00040774	0.000828217	3.38962	3.08186	1	1
ABCB11	3.26175	2.86025	0.00252616	0.00329791	2.59754	2.48176	1	1
DHRS9	5.56075	5.48675	0.000105907	6.75736e-05	3.97508	4.17022	1	1
TBX21	0.81575	5.0655	0.68761	0.000487316	0.162658	3.31219	0	1
CA12	-4.304	-3.641	7.38526e-06	1.38201e-05	5.13163	4.85949	1	1
SCARF1	0.29875	4.7585	0.807135	0.000162289	0.0930539	3.78971	0	1
CACNG4	-2.74975	-3.894	0.00178817	9.31126e-05	2.74759	4.03099	1	1
PAG1	1.14675	2.98275	0.107857	0.000344838	0.967153	3.46239	0	1
MBNL3	-1.7855	-2.081	0.00203911	0.00041791	2.69056	3.37892	0	1
RAP1GAP	0.12425	2.0355	0.873899	0.00518427	0.0585387	2.28531	0	1
MAP2	-0.44325	-2.1585	0.628899	0.00119407	0.201419	2.92297	0	1
LAMP3	1.1805	3.3985	0.0623812	6.73217e-05	1.20495	4.17185	0	1
TP73	-4.27925	-4.68225	0.000431202	0.000128347	3.36532	3.89162	1	1
CEACAM1	7.07375	6.617	2.70463e-05	2.62112e-05	4.56789	4.58151	1	1
PTPRH	3.487	5.61275	0.0011953	2.59252e-05	2.92252	4.58628	1	1
COL5A3	-2.93925	-2.767	0.00471355	0.00400505	2.32665	2.39739	1	1
CXCL2	4.02875	3.84275	0.000431815	0.000338183	3.3647	3.47085	1	1
AFP	-0.5805	-2.82175	0.649769	0.00157262	0.187241	2.80338	0	1
CADPS2	1.0535	3.45075	0.274089	0.000556374	0.562108	3.25463	0	1
SMARCD3	-2.16025	-2.05075	8.24825e-05	6.84066e-05	4.08364	4.1649	1	1
SEMA5B	-1.784	-4.426	0.0742109	0.000246602	1.12953	3.608	0	1
EFR3B	3.22325	3.56825	0.00254028	0.000746224	2.59512	3.12713	1	1
GCKR	3.97025	5.41375	0.00288156	0.000205613	2.54037	3.68695	1	1
TTC39A	1.95225	2.42625	0.0050158	0.000733488	2.29966	3.13461	0	1
HBQ1	0.4195	-2.0015	0.68761	0.00423172	0.162658	2.37348	0	1
ITPKC	1.27075	2.0475	0.0389438	0.00163752	1.40956	2.78581	0	1
CEACAM6	4.76925	5.373	8.15489e-06	1.80273e-06	5.08858	5.74407	1	1
FAT2	-1.30725	-2.56175	0.073562	0.00119407	1.13335	2.92297	0	1
HSD17B2	5.0185	5.038	0.000130286	7.18949e-05	3.8851	4.1433	1	1
LAT2	2.41375	2.44425	0.00624126	0.00343642	2.20473	2.46389	1	1
TMPRSS11E	3.39225	2.7285	2.70463e-05	7.24049e-05	4.56789	4.14023	1	1
SH3BP2	0.36475	2.13525	0.68761	0.00244885	0.162658	2.61104	0	1
PTHLH	0.34225	-2.554	0.779025	0.0046037	0.108448	2.33689	0	1
PIR	-2.44175	-2.07425	0.0047341	0.00746705	2.32476	2.12685	1	1
SULT2B1	0.7995	2.9545	0.61007	0.00556313	0.21462	2.25468	0	1
SLC15A1	0.30875	2.91825	0.772569	0.00084138	0.112063	3.07501	0	1
EBF4	1.91175	3.6035	0.0407512	0.000617544	1.38986	3.20933	0	1
CPXM1	0.5	5.47	0.781783	0.000506647	0.106914	3.29529	0	1
FXYD5	1.504	2.61475	0.000518122	6.00311e-06	3.28557	5.22162	0	1
ICAM1	6.60075	8.30925	1.30571e-05	1.24648e-06	4.88415	5.90432	1	1
P3H2	-1.70175	-2.6435	0.00534157	0.00016947	2.27233	3.77091	0	1
FLT3LG	2.48325	2.07075	0.000961295	0.00178114	3.01714	2.7493	1	1
LAMB4	-2.565	-3.142	0.0125328	0.00225872	1.90195	2.64614	0	1
PITPNM3	-1.32775	-2.4485	0.000968281	7.46638e-06	3.014	5.12689	0	1
ESR1	-0.80725	-3.391	0.459185	0.00062268	0.338012	3.20573	0	1
PSME1	1.81075	2.18675	1.28754e-05	1.6819e-06	4.89024	5.7742	0	1
TGM1	0.68875	2.4205	0.545511	0.00427918	0.263196	2.36864	0	1
VNN3	4.8985	7.34475	0.00385101	0.000148288	2.41443	3.82889	1	1
CRAT	0.54825	2.74325	0.191671	1.16813e-05	0.717443	4.93251	0	1
TREM2	-0.5805	-3.1955	0.68761	0.00368594	0.162658	2.43345	0	1
JAK2	0.91475	2.1905	0.0541091	0.000185482	1.26673	3.7317	0	1
IL12RB1	4.5065	4.98025	1.6374e-05	4.51032e-06	4.78584	5.34579	1	1
PALMD	-5.198	-4.091	0.00037306	0.00107058	3.42822	2.97038	1	1
TSPAN15	1.63275	2.7405	0.00377971	6.75736e-05	2.42254	4.17022	0	1
HSD3B7	0.45525	2.516	0.447424	8.41955e-05	0.349281	4.07471	0	1
IZUMO4	0.774	3.39725	0.180641	2.62112e-05	0.743183	4.58151	0	1
PLA2G3	-0.11775	4.4505	0.932231	0.00442845	0.0304764	2.35375	0	1
CCDC134	1.71325	3.1085	0.000199465	1.50434e-06	3.70013	5.82266	0	1
RASD2	-4.41025	-4.84875	0.000162778	5.15953e-05	3.7884	4.28739	1	1
PDGFB	-0.3325	2.43575	0.75817	0.00286925	0.120233	2.54223	0	1
APOL4	2.46075	8.1275	0.0722598	3.29068e-05	1.1411	4.48271	0	1
APOL1	6.1085	5.13475	0.000300297	0.000548737	3.52245	3.26064	1	1
CSF2RB	0.1315	3.5355	0.897547	0.00126205	0.0469429	2.89892	0	1
LGMN	1.36875	3.89	0.00119083	3.7265e-07	2.92415	6.4287	0	1
ASB2	6.168	5.64875	1.17238e-06	1.25985e-06	5.93093	5.89968	1	1
APEX1	-1.05475	-2.10225	0.000104821	3.77969e-07	3.97955	6.42254	0	1
PSME2	1.8125	2.79075	0.000115275	3.02223e-06	3.93826	5.51967	0	1
PROCR	0.58075	2.121	0.139556	5.79319e-05	0.85525	4.23708	0	1
CD40	1.75	3.27925	0.00501386	4.71551e-05	2.29983	4.32647	0	1
SLCO4A1	2.41225	4.97675	0.04886	0.000439419	1.31105	3.35712	0	1
SAMHD1	4.025	2.35775	3.93437e-06	9.99103e-05	5.40513	4.00039	1	1
STS	1.41125	2.7355	0.00156712	9.02955e-06	2.8049	5.04433	0	1
GPR143	1.49225	2.13325	0.0145257	0.00101508	1.83786	2.9935	0	1
MID1	-1.168	-2.293	0.0835917	0.0014552	1.07784	2.83708	0	1
ABCD1	1.9655	3.11675	8.55233e-05	1.6819e-06	4.06792	5.7742	0	1
PHEX	-0.83025	-2.92075	0.310681	0.000535276	0.507685	3.27142	0	1
PCYT1B	-1.1995	-2.6155	0.216937	0.00430716	0.663667	2.36581	0	1
VGLL1	1.9895	2.04425	0.00980951	0.00507154	2.00835	2.29486	0	1
KLHL4	0.56575	-3.36225	0.669248	0.000499112	0.174413	3.3018	0	1
KLF8	-1.322	-2.04175	0.0130359	0.000519662	1.88486	3.28428	0	1
TNFSF13B	0.49425	3.569	0.765873	0.00354355	0.115843	2.45056	0	1
ACP5	0.5945	2.47775	0.50011	0.00101529	0.300934	2.99341	0	1
IRG1	2.25	8.007	0.143551	6.77854e-05	0.842994	4.16886	0	1
CCL22	5.23275	5.93725	0.000199465	5.08176e-05	3.70013	4.29399	1	1
CCL17	0.56575	3.2085	0.68761	0.00314244	0.162658	2.50273	0	1
CRISPLD2	1.29975	2.05525	0.032921	0.00147943	1.48253	2.82991	0	1
MEFV	1.212	4.00825	0.42782	0.00232471	0.368738	2.63363	0	1
CRYM	1.185	2.5185	0.0512387	0.000391053	1.2904	3.40776	0	1
AP3B2	-1.47175	-2.78975	0.0338356	0.000454385	1.47063	3.34258	0	1
RIPK2	1.363	2.6085	0.00145549	9.02955e-06	2.83699	5.04433	0	1
PLAT	0.987	2.58075	0.313295	0.00369677	0.504046	2.43218	0	1
DKK4	2.67675	3.7815	0.000383705	1.97776e-05	3.416	4.70383	1	1
IL7	3.988	3.7955	0.000282	0.000220725	3.54975	3.65615	1	1
NCALD	2.54475	3.6635	0.0763084	0.00845052	1.11743	2.07312	0	1
GSDMD	3.22075	2.93575	8.61314e-06	9.71413e-06	5.06484	5.0126	1	1
GSR	-2.2365	-2.0785	0.00645976	0.00598695	2.18978	2.22279	1	1
FCER2	5.29075	4.98325	7.10147e-05	6.5793e-05	4.14865	4.18182	1	1
IL4I1	0.6145	5.02975	0.68761	0.000395201	0.162658	3.40318	0	1
OLFM2	-1.52175	-2.4075	0.00958669	0.00030783	2.01833	3.51169	0	1
EPHX3	0.82325	3.91375	0.621921	0.0012982	0.206265	2.88666	0	1
EBI3	3.9885	7.7595	0.00791293	6.11409e-05	2.10166	4.21367	1	1
DENND3	1.79825	2.566	0.00295094	0.000154569	2.53004	3.81088	0	1
ICAM4	0.44275	3.716	0.733529	0.000828217	0.134582	3.08186	0	1
CEACAM5	2.766	6.286	0.126882	0.00115129	0.896599	2.93882	0	1
CNFN	2.803	3.956	0.0556131	0.00603407	1.25482	2.21939	0	1
GRIN2D	0.3045	2.6095	0.757414	0.00103005	0.120667	2.98714	0	1
HAMP	2.43875	2.661	0.000848836	0.000262143	3.07118	3.58146	1	1
STEAP1B	2.446	2.428	0.000226559	0.000133541	3.64482	3.87438	1	1
CAV1	-1.1375	-2.26425	0.0400922	0.000418576	1.39694	3.37823	0	1
EPHB6	-4.37	-3.25425	4.90719e-05	0.000229645	4.30917	3.63894	1	1
HSPB1	-2.94975	-2.02875	7.3083e-05	0.000562466	4.13618	3.2499	1	1
GIMAP2	2.20175	3.66175	0.0147127	0.000371772	1.83231	3.42972	0	1
SLC1A1	-2.259	-4.0935	0.00225813	2.27141e-05	2.64625	4.6437	1	1
ECM2	-2.62825	-3.00075	0.00580703	0.00150741	2.23605	2.82177	1	1
NEURL1	2.1915	3.13875	0.00105879	5.39816e-05	2.97519	4.26775	1	1
MAP3K8	0.525	2.88	0.628899	0.000535887	0.201419	3.27093	0	1
PPIF	2.589	3.142	0.0177574	0.00357751	1.75062	2.44642	0	1
CSF3	5.816	7.41575	0.0139645	0.00200447	1.85498	2.698	0	1
RAPGEFL1	-3.5155	-2.502	0.000818387	0.00409582	3.08704	2.38766	1	1
2018-09-04	-0.28525	3.3115	0.71916	6.98356e-05	0.143174	4.15592	0	1
TRIM16L	-2.21175	-2.402	6.36365e-05	2.16278e-05	4.19629	4.66499	1	1
ICAM2	1.45175	3.11275	0.167288	0.00281984	0.776535	2.54978	0	1
LGALS3BP	2.93075	2.44575	0.000349801	0.000669305	3.45618	3.17438	1	1
CCL8	0.56575	5.68725	0.789166	0.001577	0.102832	2.80217	0	1
ALOX12	1.913	4.15425	0.0709666	0.000566393	1.14895	3.24688	0	1
EFNB3	-1.6075	-2.55675	0.0203727	0.000766062	1.69095	3.11574	0	1
FOXN1	-4.66075	-4.0415	0.000104238	0.000159477	3.98197	3.7973	1	1
SULT1E1	-1.036	-4.0905	0.271134	0.000150118	0.566816	3.82357	0	1
AADAT	-0.578	-3.43175	0.68761	0.000914703	0.162658	3.03872	0	1
LPXN	-0.2255	-2.3575	0.812168	0.00306688	0.0903543	2.5133	0	1
EHD1	1.36575	2.03325	0.0615043	0.00504949	1.21109	2.29675	0	1
CEP126	-1.269	-2.86375	0.323308	0.00965733	0.490384	2.01514	0	1
UPK2	2.22125	2.96475	0.0083486	0.000822963	2.07839	3.08462	1	1
SLC15A3	5.99425	4.85575	4.40353e-05	0.000108123	4.3562	3.96608	1	1
SOX6	-1.30825	-4.936	0.568399	0.00334746	0.245347	2.47529	0	1
SELPLG	1.67575	2.5445	0.0633469	0.00468861	1.19827	2.32896	0	1
IL23A	6.2325	6.92275	0.000697482	0.000186238	3.15647	3.72993	1	1
KRT18	2.769	3.18375	0.000623897	0.000132534	3.20489	3.87767	1	1
GLI1	-1.32775	-2.54	0.0818703	0.00165309	1.08687	2.7817	0	1
ELK3	1.77675	2.18725	0.0319792	0.0066513	1.49513	2.17709	0	1
PRMT8	-1.08775	-3.539	0.575081	0.00860316	0.240271	2.06534	0	1
SCNN1A	0.2445	2.202	0.68761	0.000133452	0.162658	3.87467	0	1
ST8SIA1	-3.145	-3.61725	0.0239833	0.00707474	1.62009	2.15029	0	1
COL12A1	-0.30375	-2.36725	0.68761	0.000120605	0.162658	3.91864	0	1
BTN3A3	3.967	2.78025	2.97788e-05	0.000220724	4.52609	3.65615	1	1
SOD2	1.4025	3.84125	0.119108	0.000289168	0.924059	3.53885	0	1
MDGA1	2.1475	3.115	0.00406315	0.000198777	2.39114	3.70163	1	1
VNN1	5.58725	5.156	0.000357241	0.000348041	3.44704	3.45837	1	1
VNN2	1.85825	5.0545	0.118199	0.000301474	0.927386	3.52075	0	1
CLIC5	2.1285	5.91475	0.0482895	5.93838e-05	1.31615	4.22633	0	1
HBEGF	1.94225	3.8715	0.0608903	0.000796398	1.21545	3.09887	0	1
ITK	1.37125	4.6005	0.176373	0.000158944	0.753568	3.79875	0	1
SLC12A7	2.01175	3.72025	0.000281463	1.80466e-06	3.55058	5.74361	1	1
PCDH12	1.20725	2.84675	0.335429	0.00825737	0.4744	2.08316	0	1
CD86	-2.97525	-3.38075	0.00740112	0.00201791	2.1307	2.6951	1	1
XRN1	1.12425	2.1345	0.0038171	2.90392e-05	2.41827	4.53702	0	1
ARHGEF26	-1.56625	-3.06825	0.064648	0.000990124	1.18945	3.00431	0	1
IL1A	1.53775	2.69	0.046972	0.00124554	1.32816	2.90464	0	1
CCL20	2.73475	4.19475	0.0546374	0.003547	1.26251	2.45014	0	1
FNDC4	2.4015	2.63575	0.00686966	0.00231973	2.16306	2.63456	1	1
ITGA4	-4.48325	-5.1535	0.000798942	0.000167495	3.09748	3.776	1	1
IFIH1	2.47925	2.74975	0.00341873	0.00102355	2.46613	2.98989	1	1
GCA	0.851	2.8675	0.102445	5.58123e-05	0.989507	4.25327	0	1
EFEMP1	-3.70475	-2.274	4.10576e-05	0.000678283	4.38661	3.16859	1	1
STAT1	3.55275	2.1055	0.000262255	0.00451153	3.58128	2.34568	1	1
IGFBP5	-6.30775	-5.1405	0.000814841	0.00175929	3.08893	2.75466	1	1
PLCD4	-1.7485	-2.301	0.0166336	0.00201403	1.77901	2.69593	0	1
IL1R2	5.74825	5.081	0.00119232	0.00152618	2.92361	2.8164	1	1
WNT6	-4.27575	-2.9375	0.00106145	0.00639496	2.9741	2.19416	1	1
MLPH	-0.338	2.43375	0.77388	0.00494591	0.111326	2.30575	0	1
QPCT	1.99225	2.404	0.00885392	0.001683	2.05286	2.77392	0	1
EPHA4	-3.79275	-2.7415	0.000130286	0.000705141	3.8851	3.15172	1	1
RALGPS2	1.33425	2.33675	0.0673057	0.0021485	1.17195	2.66786	0	1
RNF19B	1.676	2.61775	0.00632784	0.000200791	2.19874	3.69726	0	1
FBXO6	1.8985	3.43425	0.00317354	3.29068e-05	2.49846	4.48271	0	1
CFHR3	1.212	4.0945	0.401279	0.00162883	0.396553	2.78812	0	1
TFAP2E	-1.86275	-2.13375	0.0263132	0.00812947	1.57983	2.08994	0	1
KMO	0.712	-4.39575	0.68761	0.000536861	0.162658	3.27014	0	1
GBP3	3.2025	2.82275	4.48318e-05	6.68193e-05	4.34841	4.1751	1	1
GBP1	4.20275	4.60825	0.000203811	6.36316e-05	3.69077	4.19633	1	1
ID3	-2.7855	-2.75575	1.83817e-05	1.16813e-05	4.73561	4.93251	1	1
TNFSF4	-0.0505	-2.46525	0.949278	0.0061105	0.0226064	2.21392	0	1
SLC8A2	1.738	2.41625	0.0601642	0.00739063	1.22066	2.13132	0	1
SLC16A7	-3.68475	-3.93375	0.000163235	6.18692e-05	3.78719	4.20853	1	1
RARRES1	5.0155	9.9615	0.00135275	6.46196e-06	2.86878	5.18964	1	1
GDA	4.42275	2.456	1.73943e-05	0.00060386	4.75959	3.21906	1	1
BSPRY	0.115	2.81875	0.883288	0.000829804	0.0538978	3.08102	0	1
GALNT12	3.741	4.58275	0.000477435	6.74832e-05	3.32109	4.1708	1	1
TGFB3	-0.6355	2.317	0.232044	0.000170725	0.634429	3.7677	0	1
TEK	0.72675	4.378	0.68761	0.00146509	0.162658	2.83413	0	1
CD274	2.8195	4.738	0.00308721	5.58123e-05	2.51043	4.25327	1	1
TNFSF18	0.275	-3.99125	0.861925	0.00419592	0.0645305	2.37717	0	1
TP53AIP1	-2.952	-3.36575	0.000411774	9.19745e-05	3.38534	4.03633	1	1
PLXDC2	-3.10125	-2.6505	0.00115715	0.0018308	2.93661	2.73736	1	1
MYOT	-0.22675	-2.86525	0.858958	0.00819939	0.0660281	2.08622	0	1
CLU	4.20275	5.073	2.59502e-06	3.7265e-07	5.58586	6.4287	1	1
PTK2B	1.235	2.15475	0.0262122	0.000565918	1.5815	3.24725	0	1
NPPB	0.1695	2.88625	0.823539	0.00022832	0.0843158	3.64146	0	1
TRIM6	-0.7545	-2.02375	0.350249	0.00428741	0.455623	2.36781	0	1
ADCY7	1.0425	2.21425	0.225456	0.00544189	0.646939	2.26425	0	1
PLBD1	1.237	3.1025	0.0681385	0.000198607	1.16661	3.70201	0	1
BCL2L14	3.828	7.204	0.0148323	0.000158359	1.82879	3.80036	0	1
NT5C3A	0.99775	2.39425	0.25708	0.00353417	0.589932	2.45171	0	1
ARL4A	-0.56875	-2.191	0.332615	0.000358174	0.478058	3.44591	0	1
NUDT10	-2.16175	-2.3365	0.0202075	0.00839526	1.69449	2.07597	0	1
BHLHE41	-1.4635	-3.6515	0.155996	0.000930163	0.806887	3.03144	0	1
ADGRE5	1.5035	3.21775	0.0663017	0.000557039	1.17848	3.25411	0	1
TUBA1B	0.35925	2.11125	0.518145	0.000111968	0.285549	3.95091	0	1
NRK	4.32475	5.168	0.0107003	0.00221617	1.9706	2.6544	0	1
NMI	2.782	2.308	0.00315273	0.00571966	2.50131	2.24263	1	1
PI3	3.461	3.05075	0.000818387	0.00107669	3.08704	2.96791	1	1
SLPI	2.0705	2.2445	0.00148497	0.000489801	2.82828	3.30998	1	1
SEMG2	-0.0805	2.91675	0.883946	6.22111e-05	0.0535744	4.20613	0	1
PARD6B	1.32675	2.4195	0.166074	0.00736095	0.779697	2.13307	0	1
ZBP1	4.88875	7.9175	0.000923064	1.86469e-05	3.03477	4.72939	1	1
IL9R	1.361	2.7805	0.0818703	0.00109521	1.08687	2.9605	0	1
IL17C	4.0395	7.02075	0.100095	0.00410461	0.999588	2.38673	0	1
SERPINB6	0.872	2.07675	0.00367094	5.29583e-06	2.43522	5.27607	0	1
OPN5	0.9195	5.05775	0.68761	0.00126705	0.162658	2.89721	0	1
SLC10A2	0.81575	4.4135	0.471112	0.000120621	0.326876	3.91858	0	1
IRF1	6.07475	6.28925	2.59502e-06	1.11832e-06	5.58586	5.95144	1	1
OPRL1	-0.8615	-2.69375	0.514255	0.00680867	0.288821	2.16694	0	1
IL1B	1.397	2.38575	0.0778992	0.00313092	1.10847	2.50433	0	1
C3	5.1165	4.08925	1.46314e-05	4.36037e-05	4.83472	4.36048	1	1
TNFSF14	0.81575	6.413	0.507536	1.33206e-05	0.294533	4.87547	0	1
SDCBP2	1.2375	3.3135	0.200888	0.00100818	0.697047	2.99646	0	1
BFSP1	-2.51925	-2.819	0.00209286	0.000564453	2.67926	3.24837	1	1
IGFLR1	2.831	4.25825	0.0143982	0.000705577	1.84169	3.15146	0	1
FFAR2	2.95925	5.40875	0.0344424	0.000596169	1.46291	3.22463	0	1
STAT5A	0.79725	2.86825	0.391761	0.0010085	0.406979	2.99632	0	1
PRKCG	0.4195	2.708	0.695558	0.00263104	0.157667	2.57987	0	1
HSPA2	-1.7	-2.94375	0.0175041	0.000349959	1.75686	3.45598	0	1
PTPN12	1.57825	2.431	0.00532044	0.000178995	2.27405	3.74716	0	1
STEAP4	1.784	2.465	0.0246426	0.00242311	1.60831	2.61563	0	1
A4GALT	2.2905	2.0965	0.00665313	0.00675214	2.17697	2.17056	1	1
APOL3	6.10525	6.6425	2.32682e-05	7.46638e-06	4.63324	5.12689	1	1
APOL2	2.59525	3.122	0.00385342	0.000669305	2.41415	3.17438	1	1
RAC2	2.53475	2.21975	0.00150484	0.00205373	2.82251	2.68746	1	1
APOBEC3A	8.319	8.208	0.000399147	0.00024658	3.39887	3.60804	1	1
PODXL	1.465	3.11625	0.0515055	0.000391745	1.28815	3.407	0	1
WDFY4	1.85825	4.8985	0.0459311	7.18949e-05	1.33789	4.1433	0	1
ELL3	-2.58075	-2.83175	0.000348802	9.95832e-05	3.45742	4.00181	1	1
DLL4	5.22	5.859	0.00603722	0.00176179	2.21916	2.75405	1	1
ACKR4	6.361	6.977	1.63895e-05	4.80545e-06	4.78544	5.31827	1	1
PALLD	-2.163	-2.11275	4.40353e-05	3.04114e-05	4.3562	4.51696	1	1
CD68	2.12625	2.56875	0.00492748	0.000876191	2.30738	3.0574	1	1
ATP1B2	3.24075	4.7455	0.0108045	0.000589815	1.96639	3.22928	0	1
SLC44A2	0.922	2.0275	0.0484767	0.000281612	1.31447	3.55035	0	1
KLK10	2.9465	2.16175	0.000446959	0.00198933	3.34973	2.70129	1	1
ADCY4	1.16275	3.04625	0.0360715	5.79319e-05	1.44284	4.23708	0	1
RNASE1	0.6695	2.756	0.627936	0.0033822	0.202085	2.4708	0	1
RHBDF2	0.7555	2.15325	0.136827	0.000286584	0.86383	3.54275	0	1
ARHGEF6	-1.59225	-2.84775	0.0683833	0.00193678	1.16505	2.71292	0	1
GAMT	-2.967	-3.063	4.90719e-05	2.44047e-05	4.30917	4.61253	1	1
STARD8	2.55725	3.98375	0.0266288	0.00123752	1.57465	2.90745	0	1
EXOC3L2	-0.58375	-2.1265	0.549822	0.00355215	0.259778	2.44951	0	1
EPO	-2.3525	-5.04975	0.0159632	6.8554e-05	1.79688	4.16397	0	1
HELZ2	2.963	2.5275	0.00565056	0.00868899	2.24791	2.06103	1	1
ASS1	0.72975	2.252	0.276838	0.000868203	0.557775	3.06138	0	1
ZNF426	1.09775	2.064	0.000130286	7.32224e-07	3.8851	6.13536	0	1
PNCK	0.201	2.57275	0.834777	0.00251746	0.0784296	2.59904	0	1
ULBP3	-0.807	-2.204	0.30549	0.00269687	0.515002	2.56914	0	1
F12	-2.407	-2.8745	0.000446959	7.20172e-05	3.34973	4.14256	1	1
PRR7	-2.388	-2.565	0.0061505	0.00237249	2.21109	2.6248	1	1
IDO1	6.59425	11.7395	0.000605146	5.94876e-06	3.21814	5.22557	1	1
KREMEN2	-3.73125	-4.35175	0.000730356	0.000140201	3.13647	3.85325	1	1
NUP210	1.75925	3.83375	0.0392924	0.000219867	1.40569	3.65784	0	1
MTSS1L	-2.203	-2.21475	0.000101567	6.03161e-05	3.99325	4.21957	1	1
NES	2.57875	3.46	0.00758078	0.000698371	2.12029	3.15591	1	1
KANK4	-2.90175	-5.6825	0.00965624	6.86759e-05	2.01519	4.1632	1	1
PDE6A	0.56575	-2.56525	0.68761	0.00753585	0.162658	2.12287	0	1
CHI3L1	0.7975	2.4965	0.53874	0.00815287	0.268621	2.08869	0	1
EPSTI1	4.663	3.3985	0.000239281	0.00115514	3.62109	2.93736	1	1
RNF128	-1.2555	-2.2465	0.0164302	0.000254761	1.78436	3.59387	0	1
RARRES3	6.4225	6.811	2.42357e-07	2.08742e-07	6.61554	6.68039	1	1
ZDHHC8P1	-0.521	-2.10775	0.683799	0.00665526	0.165072	2.17684	0	1
ACTR3B	-0.8995	-2.05375	0.0939042	0.000648103	1.02732	3.18836	0	1
ATP13A3	1.06825	2.3	0.0212344	9.84707e-05	1.67296	4.00669	0	1
CATSPERB	1.3185	2.55875	0.204003	0.00759299	0.690364	2.11959	0	1
TTC9	2.04425	2.751	0.00849464	0.000792793	2.07085	3.10084	1	1
IRAK2	1.41425	3.573	0.394575	0.00902687	0.403871	2.04446	0	1
RSAD2	5.99125	5.7845	0.00346071	0.00251746	2.46083	2.59904	1	1
MYCN	2.1785	3.5765	0.0586626	0.00262623	1.23164	2.58067	0	1
CMPK2	5.72575	5.85125	0.00642522	0.00335165	2.19211	2.47474	1	1
SAA2	3.69225	4.1445	0.0284036	0.00990418	1.54663	2.00418	0	1
IL15RA	2.07525	3.60375	0.00346212	5.18213e-05	2.46066	4.28549	1	1
LRP4	-2.956	-3.20275	0.000186383	6.38362e-05	3.72959	4.19493	1	1
DDB2	-1.28875	-2.01575	0.00442799	0.000129327	2.35379	3.88831	0	1
SPOCD1	2.5095	3.1015	0.00391855	0.000565354	2.40687	3.24768	1	1
DSG1	-2.91875	-3.26125	0.0126525	0.00400511	1.89782	2.39739	0	1
DSC1	-4.39025	-4.91475	0.000492759	0.000125957	3.30737	3.89978	1	1
FHOD3	-1.2815	-2.1665	0.025313	0.000669353	1.59666	3.17434	0	1
DZIP1	-1.00075	-2.6175	0.0444101	7.20172e-05	1.35252	4.14256	0	1
ACRV1	0.4195	3.1265	0.560206	3.22112e-05	0.251652	4.49199	0	1
ETS1	1.39525	2.1145	0.0130404	0.000588819	1.88471	3.23002	0	1
ANXA1	2.07775	2.3225	0.00116556	0.000312273	2.93347	3.50547	1	1
GOLM1	2.5125	2.67	0.00333053	0.00129961	2.47749	2.88619	1	1
CCNJL	0.064	-3.3105	0.942187	0.00198208	0.025863	2.70288	0	1
OASL	2.31525	3.582	0.0233234	0.00109836	1.63221	2.95926	0	1
P2RX4	1.67475	2.4865	0.00160598	6.38362e-05	2.79426	4.19493	0	1
CD36	-1.98825	-4.169	0.057539	0.000510329	1.24004	3.29215	0	1
LMO2	1.82675	4.4365	0.0679248	0.00024658	1.16797	3.60804	0	1
AVIL	0.9455	2.0285	0.0827574	0.00080173	1.08219	3.09597	0	1
B4GALNT1	-1.61275	-3.49225	0.0311535	0.000162289	1.50649	3.78971	0	1
KRT7	1.9545	3.97	0.0901728	0.00131557	1.04492	2.88089	0	1
KCNH3	-1.9845	-4.34775	0.0798667	0.000647606	1.09763	3.18869	0	1
STX11	2.0265	3.98675	0.000876584	4.35729e-06	3.05721	5.36078	1	1
TEC	0.92675	2.36025	0.129802	0.000554	0.88672	3.25649	0	1
CPM	2.0965	3.663	0.00265231	3.45644e-05	2.57637	4.46137	1	1
NPL	-1.6295	-3.42725	0.0383862	0.000268566	1.41582	3.57095	0	1
WNT10A	-2.3675	-4.342	0.0546176	0.00115514	1.26267	2.93736	0	1
LMO7	1.28375	2.374	0.0424741	0.000753129	1.37188	3.12313	0	1
LCP1	4.503	3.66975	7.51842e-05	0.000181987	4.12387	3.73996	1	1
GPNMB	-3.68425	-2.452	1.53901e-05	0.000154506	4.81276	3.81106	1	1
IL6	1.75	3.728	0.165083	0.00285641	0.782297	2.54418	0	1
MYO1G	3.1485	3.86375	0.00325476	0.000489801	2.48748	3.30998	1	1
ALPK3	1.725	2.89075	0.0473304	0.00166603	1.32486	2.77832	0	1
MYCBPAP	2.304	3.577	0.0799551	0.00575462	1.09715	2.23998	0	1
RTP4	5.6225	5.29425	6.37204e-05	6.13652e-05	4.19572	4.21208	1	1
GALNT5	-1.85875	-2.97175	0.0624758	0.00336047	1.20429	2.4736	0	1
IL36G	5.1275	4.12725	0.000218569	0.00054621	3.66041	3.26264	1	1
IL1RN	2.18375	2.819	0.0129658	0.00168877	1.8872	2.77243	0	1
IL36A	3.9905	5.3885	0.0146692	0.00147767	1.83359	2.83042	0	1
IL36RN	5.24925	3.8545	1.80123e-05	9.1884e-05	4.74443	4.03676	1	1
IL36B	6.068	5.51075	8.2789e-05	9.28552e-05	4.08203	4.03219	1	1
IL1F10	1.09075	2.2595	0.201729	0.00502699	0.695232	2.29869	0	1
IL33	-3.96425	-3.70975	0.000437231	0.000391053	3.35929	3.40776	1	1
ALDH1B1	0.371	-2.00725	0.68761	0.00136434	0.162658	2.86508	0	1
HMGA1	1.07575	2.093	0.017864	0.000159477	1.74802	3.7973	0	1
FGFBP1	-3.609	-2.11375	0.000482723	0.00834227	3.3163	2.07872	1	1
IL18BP	3.171	5.504	6.81699e-06	7.6861e-08	5.16641	7.11429	1	1
RAB30	-3.6165	-3.459	0.000158326	0.000120621	3.80045	3.91858	1	1
SLCO5A1	1.49075	2.7775	0.100697	0.0027341	0.996984	2.56319	0	1
TRPC6	-1.55975	-2.10975	5.67973e-05	3.92681e-06	4.24567	5.40596	0	1
MMP7	0.1695	-2.27125	0.83533	0.00195909	0.0781419	2.70795	0	1
ARHGAP20	4.1155	4.016	0.000346375	0.000227641	3.46045	3.64275	1	1
SQRDL	1.82525	2.88275	0.0104055	0.000341537	1.98274	3.46656	0	1
STRA6	3.80525	4.094	0.00251069	0.000896559	2.60021	3.04742	1	1
SPTBN5	2.817	2.2375	0.00325476	0.00766273	2.48748	2.11562	1	1
CGREF1	-1.76725	-2.4255	0.018762	0.00179441	1.72672	2.74608	0	1
TET1	-1.2795	-3.8075	0.4292	0.00446367	0.367341	2.35031	0	1
PARP9	3.57175	2.07275	0.000464954	0.00855711	3.33259	2.06767	1	1
AGPAT9	2.15975	2.84925	0.0223086	0.00285192	1.65153	2.54486	0	1
FGF2	2.89675	2.4365	6.1265e-05	0.0001197	4.21279	3.92191	1	1
PDE5A	-1.42225	-2.51525	0.0014568	1.64218e-05	2.8366	4.78458	0	1
CXCL9	8.6425	11.3953	4.40249e-05	3.45137e-06	4.3563	5.46201	1	1
PIK3C2G	-1.3235	-2.59825	0.174841	0.00519793	0.757357	2.28417	0	1
TAPBPL	2.601	3.58925	4.55284e-06	2.87416e-07	5.34172	6.54149	1	1
FAM222A	1.1815	4.47325	0.355716	0.000511886	0.448896	3.29083	0	1
RHOF	2.48375	3.09875	0.00691082	0.00102602	2.16047	2.98884	1	1
RDH12	-5.9835	-4.7365	0.00042023	0.00115129	3.37651	2.93882	1	1
AK7	0.11075	-2.288	0.861925	0.000458979	0.0645305	3.33821	0	1
FBLN5	1.18825	3.901	0.130092	9.58807e-05	0.88575	4.01827	0	1
WARS	4.7885	6.607	2.42357e-07	2.36596e-08	6.61554	7.62599	1	1
DUOXA2	1.74075	6.63725	0.313295	0.000323138	0.504046	3.49061	0	1
GCNT3	-0.222	2.45775	0.84501	0.00937957	0.0731382	2.02782	0	1
BCL2A1	1.92025	5.70375	0.216426	0.000590669	0.66469	3.22866	0	1
PML	1.5525	2.80325	0.00109139	1.00058e-05	2.96202	4.99975	0	1
CYP1A1	-2.90075	-3.253	0.00921126	0.00281357	2.03568	2.55074	1	1
HAPLN3	1.726	5.259	0.0250738	1.1126e-05	1.60078	4.95366	0	1
RHCG	2.83275	4.371	0.0254487	0.00123842	1.59434	2.90713	0	1
ARHGAP17	0.55275	2.04925	0.251387	0.000187777	0.599657	3.72636	0	1
NLRC5	4.13625	5.0935	3.62968e-05	4.74691e-06	4.44013	5.32359	1	1
GCSH	-0.64125	-2.431	0.351749	0.000469504	0.453767	3.32836	0	1
IRF8	0.81575	3.31325	0.68761	0.0090285	0.162658	2.04438	0	1
IMPA2	-2.25375	-2.5385	0.00125349	0.000323138	2.90188	3.49061	1	1
GNAL	-2.14825	-2.5605	0.00262271	0.000464424	2.58125	3.33308	1	1
ZMYND15	2.4595	3.19675	0.0160554	0.00208795	1.79438	2.68028	0	1
CCDC40	-1.907	-2.663	0.0129642	0.00102217	1.88725	2.99048	0	1
RAB40B	-1.96625	-2.1205	0.00133012	0.000449172	2.87611	3.34759	0	1
SECTM1	5.151	7.7915	1.07721e-05	3.03088e-07	4.9677	6.51843	1	1
GRB7	0.963	2.131	0.293772	0.0080208	0.53199	2.09578	0	1
VAV1	1.6875	3.12475	0.0698826	0.0016067	1.15563	2.79407	0	1
SLC47A1	-3.0085	-3.173	0.000660111	0.000254449	3.18038	3.5944	1	1
PADI1	3.02275	4.9505	0.0206458	0.000636134	1.68517	3.19645	0	1
EPHA2	1.163	2.10975	0.0725897	0.00194098	1.13912	2.71198	0	1
IL22RA1	-0.378	2.14975	0.619517	0.000388359	0.207946	3.41077	0	1
CYP4B1	-1.836	-3.23375	0.00251069	3.03406e-05	2.60021	4.51798	0	1
FCGR2A	2.8165	3.2065	0.000101567	2.43015e-05	3.99325	4.61437	1	1
HMCN1	-1.90975	-2.621	0.00394909	0.000280639	2.4035	3.55185	0	1
CGN	2.68775	2.4775	0.00700457	0.00679969	2.15462	2.16751	1	1
FLG2	-4.417	-6.2205	0.0146902	0.00113563	1.83297	2.94476	0	1
S100A8	3.35075	4.13375	2.37208e-06	3.03088e-07	5.62487	6.51843	1	1
S100A7	2.839	3.00025	0.00796711	0.00341941	2.0987	2.46605	1	1
AQP10	-1.9285	-3.10825	0.09452	0.00592801	1.02448	2.22709	0	1
ATP6V1C2	-1.581	2.82175	0.129427	0.00532015	0.887976	2.27408	0	1
MALL	0.78825	2.4475	0.215659	0.000433988	0.666233	3.36252	0	1
ZNF385B	0.377	3.3025	0.781783	0.00213153	0.106914	2.67131	0	1
UNC80	-0.161	-2.743	0.885556	0.00910371	0.0527839	2.04078	0	1
NYAP2	2.89625	3.76175	0.0014261	0.000134249	2.84585	3.87209	1	1
ACKR3	-0.8255	-3.4955	0.107682	1.11533e-05	0.967857	4.9526	0	1
GRIP2	1.262	3.5965	0.43636	0.0061105	0.360155	2.21392	0	1
ACKR2	1.5855	5.3125	0.0104503	1.52882e-06	1.98087	5.81564	0	1
CSRNP1	1.71125	3.10275	0.107006	0.00353417	0.970594	2.45171	0	1
CAND2	-0.31	3.07075	0.766122	0.000502083	0.115702	3.29922	0	1
NFKBIZ	3.7	3.058	4.74776e-06	1.10812e-05	5.32351	4.95541	1	1
NXPE3	-1.1025	-2.64875	0.0117126	2.20463e-05	1.93135	4.65667	0	1
MYH15	-0.61275	-3.7175	0.627936	0.000265299	0.202085	3.57627	0	1
TM4SF19	3.059	3.18125	0.0126525	0.00615518	1.89782	2.21076	0	1
MUC4	4.37175	10.1815	0.0182673	5.18213e-05	1.73832	4.28549	0	1
SRD5A1	-1.8685	-2.699	0.000313113	1.33206e-05	3.5043	4.87547	0	1
SKP2	-1.464	-2.152	0.00135555	5.80313e-05	2.86789	4.23634	0	1
TSLP	0.4485	-2.37325	0.281671	2.2718e-05	0.550257	4.64363	0	1
CXCL14	-4.3615	-5.3655	0.00131887	0.000178995	2.8798	3.74716	1	1
TNIP1	0.9945	2.514	0.0363714	6.8554e-05	1.43924	4.16397	0	1
TENM2	-2.09775	-3.495	0.0281813	0.000857345	1.55004	3.06684	0	1
MLIP	-0.04075	3.286	0.971746	0.00667861	0.0124473	2.17531	0	1
FGD2	0.4635	3.52425	0.784658	0.0068474	0.10532	2.16447	0	1
CYP39A1	-1.1065	-2.8	0.376311	0.0077252	0.424453	2.11209	0	1
GABRR1	0.4195	2.6705	0.729815	0.00445376	0.136787	2.35127	0	1
SDK1	-0.36675	-2.719	0.697139	0.00111504	0.156681	2.95271	0	1
TMEM140	3.6155	5.2245	0.0160651	0.00106581	1.79412	2.97232	0	1
FAM83A	1.7345	2.44775	0.0222297	0.00185259	1.65307	2.73222	0	1
IFNK	4.7245	4.05425	0.00201343	0.00304894	2.69606	2.51585	1	1
LCN2	3.4155	4.74525	0.000524491	3.05031e-05	3.28026	4.51566	1	1
NOTCH1	-2.10075	-2.41625	0.000694851	0.000146919	3.15811	3.83292	1	1
SYT8	-2.2065	-3.0255	0.00159815	0.000103061	2.79638	3.98691	1	1
PAMR1	-2.2115	-5.10575	0.0234902	6.98514e-05	1.62911	4.15583	0	1
SERPING1	5.47125	4.951	7.35196e-09	2.36596e-08	8.1336	7.62599	1	1
PTPRJ	0.625	2.18525	0.166092	0.000103061	0.779651	3.98691	0	1
SESN3	-1.77425	-2.1885	0.00731087	0.00117014	2.13603	2.93176	0	1
ZC3H12C	1.73275	2.28575	4.71831e-05	3.92681e-06	4.32621	5.40596	0	1
DRD2	-0.53225	-3.767	0.68761	0.00115129	0.162658	2.93882	0	1
ESAM	6.24275	3.787	7.66019e-05	0.00137289	4.11576	2.86237	1	1
SCN2B	-4.24925	-3.9425	0.00208767	0.00195077	2.68034	2.70979	1	1
CDC42EP2	1.09925	2.515	0.311848	0.00818205	0.506057	2.08714	0	1
ADGRL3	1.35825	-3.07425	0.289925	0.00677296	0.537714	2.16922	0	1
HNMT	-0.67375	-2.3965	0.394515	0.00111374	0.403937	2.95322	0	1
LYPD1	2.335	3.7065	0.0784248	0.00492719	1.10555	2.3074	0	1
VEGFC	2.07575	2.23575	0.00644508	0.00245595	2.19077	2.60978	1	1
PRSS23	-0.28475	-2.24	0.562102	2.2927e-05	0.250185	4.63965	0	1
ENKUR	2.906	7.075	0.0996918	0.0004633	1.00134	3.33414	0	1
TMEM86A	0.67075	2.01625	0.487676	0.00665387	0.311869	2.17693	0	1
AKAP6	-1.15975	-2.64925	0.129497	0.00115129	0.887741	2.93882	0	1
KCTD14	2.61625	5.36725	0.00451269	2.06494e-05	2.34556	4.68509	1	1
EDNRA	3.514	3.1535	0.000127431	0.000154506	3.89473	3.81106	1	1
AKR1C2	-3.40975	-4.6285	0.0037323	0.000283449	2.42802	3.54753	1	1
DPYSL4	-1.6645	-2.52275	0.069783	0.00544189	1.15625	2.26425	0	1
ADAM8	2.5015	4.44325	0.0381593	0.000844868	1.4184	3.07321	0	1
RNF144A	2.3875	3.12775	0.00256883	0.000240322	2.59027	3.61921	1	1
KCNK13	3.55225	3.426	0.000648583	0.000458914	3.18803	3.33827	1	1
SPOCK1	-0.11	-2.14525	0.817601	6.46243e-05	0.0874584	4.1896	0	1
ZNF773	-0.15325	-2.06125	0.822959	0.0010663	0.0846219	2.97212	0	1
CAMK4	-3.12325	-3.658	0.0237186	0.00627605	1.62491	2.20231	0	1
GJA1	-1.59025	-2.51775	0.00557865	0.000158359	2.25347	3.80036	0	1
RASGRP3	2.89025	4.69825	0.000996813	1.9683e-05	3.00139	4.70591	1	1
ANKRD22	0.50475	2.8145	0.592715	0.000328716	0.227154	3.48318	0	1
SLC16A12	-0.3305	-2.9615	0.68761	7.82547e-05	0.162658	4.10649	0	1
STK32B	-0.83525	-3.3145	0.644486	0.00514553	0.190786	2.28857	0	1
LGI2	4.10575	5.01775	0.00428914	0.000682339	2.36763	3.166	1	1
CARHSP1	2.3435	4.1485	7.45361e-05	6.5357e-07	4.12763	6.18471	1	1
SLC25A27	-1.13075	-2.369	0.236895	0.0066513	0.625444	2.17709	0	1
ADGRF1	4.9355	4.61825	0.000176014	0.000158359	3.75445	3.80036	1	1
TEX29	4.65525	5.96075	5.20253e-05	5.27282e-06	4.28379	5.27796	1	1
TMPRSS11D	3.3525	3.3325	0.00109261	0.000639147	2.96153	3.1944	1	1
FAM134B	-2.3335	-4.708	0.015797	0.000103266	1.80143	3.98604	0	1
PITPNC1	1.712	2.718	0.0480913	0.00242224	1.31793	2.61578	0	1
TNIK	0.41525	-2.02775	0.628899	0.00117014	0.201419	2.93176	0	1
GBP5	8.3055	10.794	0.000130286	1.16813e-05	3.8851	4.93251	1	1
SRSF12	-0.3965	-2.455	0.717608	0.00447303	0.144113	2.3494	0	1
LY96	2.9905	3.2575	9.58997e-06	2.86895e-06	5.01818	5.54228	1	1
CHODL	-1.937	-2.2015	0.0219879	0.00685032	1.65782	2.16429	0	1
L3MBTL4	1.77225	3.17075	0.00513992	6.40532e-05	2.28904	4.19346	0	1
APCDD1	-1.25075	-2.691	0.0151307	6.66706e-05	1.82014	4.17607	0	1
USP43	1.47475	2.664	0.0908842	0.00283046	1.04151	2.54814	0	1
GPR78	0.4575	3.1045	0.68761	0.00109857	0.162658	2.95917	0	1
PIK3AP1	1.5145	4.3585	0.496965	0.00950897	0.303674	2.02187	0	1
RASA2	0.79875	2.01125	0.236969	0.00217412	0.625309	2.66272	0	1
CLIC2	2.71425	2.83625	0.00892943	0.00414879	2.04918	2.38208	1	1
ART3	3.3405	3.88425	7.00151e-05	1.40097e-05	4.15481	4.85357	1	1
BACH1	1.06275	2.25825	0.00333053	1.10812e-05	2.47749	4.95541	0	1
CLDN8	-0.0805	-2.95775	0.865052	1.1841e-05	0.0629578	4.92661	0	1
TSPAN7	-3.844	-3.42775	0.000196709	0.000244846	3.70617	3.61111	1	1
TDRD9	2.34225	3.14425	0.005333	0.000464424	2.27303	3.33308	1	1
PCDH1	0.54975	2.44475	0.481094	0.000521654	0.31777	3.28262	0	1
SH3RF2	-2.116	-2.81725	0.0051578	0.000473109	2.28754	3.32504	1	1
PPP2R2B	-1.083	-2.79725	0.0602074	0.000131261	1.22035	3.88186	0	1
FAM122C	1.92775	2.0485	0.00637803	0.00264392	2.19531	2.57775	0	1
CD109	-1.79325	-2.1375	4.48318e-05	7.57744e-06	4.34841	5.12048	0	1
UBE2L6	3.34525	2.5225	1.53901e-05	6.68193e-05	4.81276	4.1751	1	1
FBXO32	-1.74775	-2.0235	0.0138287	0.00356801	1.85922	2.44757	0	1
TMEM171	1.4925	3.308	0.0197581	7.24049e-05	1.70425	4.14023	0	1
TNFRSF14	2.46425	3.17975	0.00046726	4.91926e-05	3.33044	4.3081	1	1
ESYT3	1.684	2.22825	0.0176217	0.00208789	1.75395	2.68029	0	1
CD1D	-1.501	-2.3215	0.0519721	0.00315538	1.28423	2.50095	0	1
NCF1	0.06225	2.61425	0.942908	0.00772151	0.0255306	2.1123	0	1
ITLN2	-2.06825	-3.96325	0.111469	0.00271676	0.952847	2.56595	0	1
PLA2G2F	4.06125	5.29525	0.000885093	7.75256e-05	3.05301	4.11055	1	1
DMTN	1.0215	2.24825	0.138546	0.00165309	0.858407	2.7817	0	1
CACHD1	1.34125	2.215	0.000115275	1.6819e-06	3.93826	5.7742	0	1
CBR1	-2.2245	-2.129	0.000814841	0.00060603	3.08893	3.21751	1	1
CBR3	0.953	2.35525	0.281959	0.0036978	0.549815	2.43206	0	1
GOLGA6A	0.02325	2.801	0.975559	0.00146185	0.0107464	2.8351	0	1
PLA2G4D	2.0695	3.95675	0.149793	0.00454315	0.82451	2.34264	0	1
HK2	1.1275	2.18675	0.00571448	4.25568e-05	2.24302	4.37103	0	1
C1R	7.1435	5.4165	3.78783e-07	2.17729e-06	6.42161	5.66208	1	1
ALDH4A1	-1.9785	-2.80625	0.00364033	0.000204624	2.43886	3.68904	0	1
LYPD5	1.43775	2.838	0.0995199	0.00185485	1.00209	2.73169	0	1
ZNF890P	1.80275	-2.5365	0.0425406	0.00425824	1.3712	2.37077	0	1
TMPRSS3	5.97725	7.63475	2.8298e-05	2.9366e-06	4.54824	5.53216	1	1
HSF2BP	-1.0365	-2.9935	0.0861536	0.000108948	1.06473	3.96278	0	1
CSTB	1.67525	2.186	0.0180811	0.00236752	1.74277	2.62571	0	1
C21orf58	-0.6025	-2.00975	0.477447	0.0032541	0.321075	2.48757	0	1
IER2	1.16975	2.4875	0.00562323	2.09167e-05	2.25001	4.67951	0	1
PTGER1	1.094	2.63725	0.301844	0.00539538	0.520217	2.26798	0	1
FBXL13	-0.111	-2.308	0.883686	0.00247682	0.0537022	2.60611	0	1
TUBA3FP	0.02325	-2.1715	0.97623	0.00870882	0.0104478	2.06004	0	1
TNFSF13	-0.017	2.26925	0.9761	0.000930163	0.0105058	3.03144	0	1
ZG16B	1.19075	2.42775	0.0987738	0.00149681	1.00536	2.82483	0	1
PDZK1IP1	4.55175	6.133	1.89206e-05	1.24648e-06	4.72307	5.90432	1	1
RBP7	1.98775	2.054	0.00645976	0.00315823	2.18978	2.50056	0	1
SCNN1D	5.5405	4.91325	7.00151e-05	9.28552e-05	4.15481	4.03219	1	1
LRRIQ3	-0.34525	-2.407	0.755698	0.0036732	0.121652	2.43495	0	1
WDR63	-2.294	-3.234	0.0332853	0.00308256	1.47775	2.51109	0	1
GBP2	5.48325	5.77375	2.81651e-05	1.16813e-05	4.55029	4.93251	1	1
GBP4	7.8315	9.75	0.000104685	1.29615e-05	3.98011	4.88735	1	1
ATF3	0.975	2.5235	0.129802	0.000499703	0.88672	3.30129	0	1
KIF26B	-1.79475	-2.08625	0.00873592	0.00210464	2.05869	2.67682	0	1
TRIM17	1.4325	4.57975	0.00363743	5.55018e-07	2.43921	6.25569	0	1
CCDC74A	-2.2415	-3.60825	0.00402522	9.32588e-05	2.39521	4.03031	1	1
SGPP2	0.01825	2.9505	0.978675	0.00101918	0.00936147	2.99175	0	1
NEURL3	4.304	5.78725	0.00852219	0.000800124	2.06945	3.09684	1	1
CTSS	7.5755	7.2505	5.62193e-05	4.91324e-05	4.25011	4.30863	1	1
SPRR2D	2.6525	3.74375	0.00870838	0.00058403	2.06006	3.23356	1	1
PGLYRP4	1.21125	3.595	0.168016	0.000338183	0.774649	3.47085	0	1
S100A9	3.49825	4.057	5.88678e-06	1.07434e-06	5.23012	5.96886	1	1
S100A12	4.7205	6.031	2.32682e-05	2.186e-06	4.63324	5.66035	1	1
TGFA	1.82075	2.5115	0.0244834	0.00242851	1.61113	2.61466	0	1
GPR155	-2.02225	-4.04825	0.102399	0.00179089	0.989705	2.74693	0	1
DAPL1	-3.0395	-4.697	0.00881673	0.000326675	2.05469	3.48588	1	1
CLDN1	-0.5875	-2.2915	0.51906	0.0018308	0.284782	2.73736	0	1
IGFN1	4.377	6.04875	0.00922642	0.000731409	2.03497	3.13584	1	1
ELF3	3.09325	3.686	0.0107441	0.00227136	1.96883	2.64371	0	1
NUAK2	1.34625	2.0835	0.102	0.0084657	0.9914	2.07234	0	1
AIM2	6.3635	4.92925	1.51172e-07	6.5357e-07	6.82053	6.18471	1	1
PPM1L	-1.74575	-2.0185	0.0166916	0.00446367	1.7775	2.35031	0	1
CXCL5	8.03725	4.12625	1.17307e-05	0.000669353	4.93068	3.17434	1	1
CDCP1	1.584	2.17575	0.00765305	0.000602452	2.11617	3.22008	0	1
ZC3H12A	2.32925	2.4135	5.66394e-05	2.62112e-05	4.24688	4.58151	1	1
LIPH	2.05575	3.7835	0.016607	0.000212657	1.77971	3.67232	0	1
S100P	1.804	3.92375	0.083955	0.000746224	1.07595	3.12713	0	1
FAM198B	-2.2045	-2.23825	0.00137001	0.000696501	2.86328	3.15708	1	1
IL15	4.13325	4.471	4.01445e-07	2.33041e-07	6.39637	6.63257	1	1
ANKRD33B	-3.21225	-5.1985	2.10054e-05	3.7265e-07	4.67767	6.4287	1	1
ERAP2	3.10075	2.798	2.37012e-05	2.92922e-05	4.62523	4.53325	1	1
FOXQ1	0.8615	2.621	0.29842	0.00118092	0.525172	2.92778	0	1
SMAD5-AS1	-1.161	-2.62725	0.318444	0.00913614	0.496967	2.03924	0	1
SLC29A4	-1.83325	-3.082	0.0322093	0.000974124	1.49202	3.01139	0	1
ZNF704	-0.912	-2.64275	0.496965	0.00913378	0.303674	2.03935	0	1
FABP5	-2.685	-3.11525	0.00169627	0.000358174	2.7705	3.44591	1	1
SUN3	3.634	3.43325	0.0014957	0.0012465	2.82516	2.90431	1	1
TNFRSF11B	0.81575	2.11775	0.308366	0.00370937	0.510933	2.4307	0	1
PDP1	1.8585	2.02475	0.000385763	0.000118763	3.41368	3.92532	0	1
TMEM246	-1.48275	-3.041	0.0526957	0.000514036	1.27822	3.28901	0	1
EML5	-0.737	-2.1695	0.147563	0.000267879	0.831022	3.57206	0	1
TMEM63C	-3.39375	-3.20525	9.63216e-05	7.93378e-05	4.01628	4.10052	1	1
KBTBD6	-1.30525	-2.11725	0.0697184	0.00360002	1.15665	2.44369	0	1
SLC39A2	1.2385	4.1405	0.21988	0.000275003	0.657815	3.56066	0	1
NDRG2	4.88525	6.658	1.51128e-05	8.09536e-07	4.82065	6.09176	1	1
RNASE7	5.9365	6.4035	3.44402e-06	1.08022e-06	5.46293	5.96649	1	1
CASP7	1.929	2.404	0.00010599	1.30908e-05	3.97474	4.88304	0	1
SALL2	-2.29475	-2.9985	0.0159855	0.0020116	1.79627	2.69646	0	1
ANKRD2	-1.3905	-2.8695	0.221119	0.00623719	0.655373	2.20501	0	1
GYLTL1B	-2.06375	-2.95225	0.0211376	0.00161054	1.67494	2.79303	0	1
SMCO2	1.76375	3.2115	0.0026848	2.60564e-05	2.57109	4.58409	0	1
HTRA1	-1.2025	-2.15425	0.0564834	0.00141354	1.24808	2.84969	0	1
JAM3	-0.74325	-2.122	0.0819144	0.000108123	1.08664	3.96608	0	1
GLB1L3	-0.999	-2.238	0.262078	0.00560289	0.58157	2.25159	0	1
ADAMTS15	-1.2115	-2.8965	0.328772	0.00720645	0.483105	2.14228	0	1
IKBIP	-1.26725	-2.3955	0.0544206	0.000950581	1.26424	3.02201	0	1
FAM227B	-0.12675	-2.172	0.843462	0.000569355	0.0739346	3.24462	0	1
CYYR1	-0.2135	-2.1295	0.784658	0.00141354	0.10532	2.84969	0	1
C2	2.82175	5.28025	0.00775048	7.18867e-05	2.11067	4.14335	1	1
SYNPO2L	1.25725	3.14775	0.393602	0.00945126	0.404943	2.02451	0	1
CYB5R2	1.657	4.03725	0.0345901	8.17526e-05	1.46105	4.0875	0	1
TUB	-0.91925	-2.1395	0.160888	0.00155551	0.793478	2.80813	0	1
RNF169	1.57725	2.807	0.0365174	0.000786517	1.4375	3.10429	0	1
CCDC68	4.5055	3.8685	0.00274304	0.00406765	2.56177	2.39066	1	1
BEAN1	2.059	4.09825	0.117815	0.00235599	0.928799	2.62783	0	1
CDH16	0.47175	2.8865	0.68761	0.00299565	0.162658	2.52351	0	1
RRAD	1.089	3.0505	0.389313	0.00470376	0.409701	2.32756	0	1
MMP10	6.429	4.039	0.000284687	0.00344533	3.54563	2.46277	1	1
B2M	3.1085	2.76075	1.123e-07	2.33041e-07	6.94962	6.63257	1	1
SCNN1G	0.98875	2.27125	0.0425905	0.000168995	1.37069	3.77213	0	1
NAV2	-3.496	-2.20875	7.34513e-06	0.000100509	5.134	3.9978	1	1
C15orf48	6.216	9.33825	0.000759866	2.53583e-05	3.11926	4.59588	1	1
MEI1	4.446	5.89575	0.00211019	0.000177215	2.67568	3.7515	1	1
TMEM92	1.3885	2.794	0.0388939	0.000375951	1.41012	3.42487	0	1
PRRX2	1.9285	3.12475	0.12543	0.00894714	0.901597	2.04832	0	1
UGT1A6	-2.851	-2.262	0.000817235	0.00209169	3.08765	2.6795	1	1
NOD2	-0.1095	3.501	0.865373	3.54228e-05	0.0627966	4.45072	0	1
LOXHD1	6.55875	5.17575	0.000252372	0.000705236	3.59796	3.15167	1	1
DPEP2	1.764	4.7225	0.0695101	0.000130093	1.15795	3.88574	0	1
MYO5B	1.531	2.235	0.0165183	0.00102355	1.78204	2.98989	0	1
RHEBL1	0.60925	2.27375	0.232259	0.00014758	0.634027	3.83097	0	1
CYP2S1	-1.3025	-2.04975	0.00376865	0.000100944	2.42381	3.99592	0	1
SEMA6B	-1.59425	-3.6055	0.178344	0.00229135	0.748742	2.63991	0	1
RILP	0.6855	3.0935	0.110146	7.46638e-06	0.95803	5.12689	0	1
GGT6	-0.80275	2.939	0.649549	0.00874262	0.187388	2.05836	0	1
KLK6	2.39775	3.1445	0.0136259	0.00162883	1.86564	2.78812	0	1
KRT80	2.2755	3.01275	0.0212633	0.00264392	1.67237	2.57775	0	1
ANGPTL4	1.65025	2.35725	0.0714148	0.00806711	1.14621	2.09328	0	1
GSDMA	1.09075	2.1925	0.0979809	0.00161903	1.00886	2.79075	0	1
KRT24	2.25925	2.5045	0.0136118	0.00457444	1.86608	2.33966	0	1
TMEM99	-0.54875	-2.012	0.258086	0.00022104	0.588236	3.65553	0	1
RAB26	-0.9905	-2.14925	0.285931	0.00839812	0.543738	2.07582	0	1
BATF2	7.49125	9.7835	1.46314e-05	1.11832e-06	4.83472	5.95144	1	1
C11orf85	3.67475	4.14725	0.000172635	4.63615e-05	3.76287	4.33384	1	1
FAM107A	1.31575	4.1045	0.0480827	2.51127e-05	1.31801	4.60011	0	1
XIRP1	0.6695	6.15675	0.797652	0.003441	0.0981866	2.46332	0	1
DEGS2	1.19375	2.8455	0.30549	0.00609925	0.515002	2.21472	0	1
TAP1	2.9905	3.93625	3.57333e-06	3.03088e-07	5.44693	6.51843	1	1
MLKL	1.354	2.66675	0.0706732	0.00109857	1.15075	2.95917	0	1
SCNN1B	1.32875	3.98975	0.0744076	6.75736e-05	1.12838	4.17022	0	1
FAM84B	2.09825	2.82325	0.000776052	5.89973e-05	3.11011	4.22917	1	1
INPP5D	-1.996	-3.26475	0.020909	0.000650644	1.67967	3.18666	0	1
LGALS9	2.81075	3.55975	0.0173183	0.00270079	1.76149	2.56851	0	1
MFSD7	0.60375	4.608	0.68761	0.000148433	0.162658	3.82847	0	1
CXCL10	6.4265	9.22375	0.00152924	7.1979e-05	2.81552	4.14279	1	1
CXCL11	6.72425	9.16625	0.000360664	2.41716e-05	3.4429	4.61669	1	1
HSPB3	-2.43025	-6.06125	0.0920088	0.000348041	1.03617	3.45837	0	1
PTAFR	2.3055	2.55775	0.0108409	0.00354355	1.96493	2.45056	0	1
CXCL8	4.447	5.50625	0.0395945	0.00836602	1.40237	2.07748	0	1
SCN9A	0.26175	3.5155	0.802399	0.000395121	0.0956096	3.40327	0	1
RASSF6	-0.33675	-3.05025	0.784658	0.00239836	0.10532	2.62009	0	1
SPRR1B	0.743	2.1695	0.287028	0.00137207	0.542075	2.86262	0	1
CRCT1	3.7085	3.4585	0.0104358	0.00958423	1.98148	2.01844	0	1
NRG4	-1.32675	-2.777	0.209807	0.00512359	0.67818	2.29043	0	1
GPR37L1	0.82875	3.8065	0.624224	0.00165676	0.20466	2.78074	0	1
HMP19	-0.51925	3.2315	0.661446	0.000339211	0.179506	3.46953	0	1
KRT8	1.77525	2.68025	0.00149116	5.4042e-05	2.82648	4.26727	0	1
KRT78	1.684	3.55275	0.0578535	0.000494946	1.23767	3.30544	0	1
ADORA2B	-1.57025	-2.701	0.104629	0.00471013	0.980348	2.32697	0	1
CD14	-0.68625	3.462	0.658417	0.00133274	0.181499	2.87526	0	1
KRT4	-2.2675	-4.6205	0.0582097	0.00063231	1.235	3.19907	0	1
SERPINB9	2.3575	3.21275	0.00225813	0.000158359	2.64625	3.80036	1	1
CEL	-1.77575	-2.05125	0.00842634	0.00210138	2.07436	2.6775	0	1
GSTA4	-1.305	-3.419	0.0898764	0.000238171	1.04635	3.62311	0	1
FUT3	1.4395	3.20475	0.0291088	0.000121775	1.53598	3.91444	0	1
KRT19	3.664	4.06025	0.000112184	3.22112e-05	3.95007	4.49199	1	1
RXFP1	1.37125	2.99275	0.258926	0.00639496	0.586824	2.19416	0	1
DSCAM	2.14425	2.87225	0.0243712	0.00288682	1.61312	2.53958	0	1
P2RY6	2.212	5.35375	0.049158	0.000148916	1.30841	3.82706	0	1
S100Z	-0.0805	2.588	0.912248	0.00129382	0.0398872	2.88813	0	1
DEFB4A	9.9375	10.551	0.000293026	0.000106568	3.53309	3.97237	1	1
MAL	2.573	2.97925	0.00737255	0.00178633	2.13238	2.74804	1	1
ISG20	2.90875	4.2625	0.000289804	1.11533e-05	3.5379	4.9526	1	1
BPGM	1.506	3.2455	0.0482895	0.000326064	1.31615	3.4867	0	1
PRSS27	0.34175	2.6305	0.68761	0.000121443	0.162658	3.91563	0	1
SYNPO2	-1.347	-2.79575	0.228978	0.00650371	0.640207	2.18684	0	1
RAB40A	0.62125	-3.21575	0.606933	0.000636481	0.216859	3.19621	0	1
RASGRP1	-0.04125	3.90975	0.96272	0.00049425	0.0165001	3.30605	0	1
RND1	2.91575	3.96	0.00765021	0.000649808	2.11633	3.18721	1	1
ZMAT3	-1.33175	-2.16075	0.00523591	0.000122504	2.28101	3.91185	0	1
TMEM217	1.57425	2.72525	0.10229	0.00435656	0.990166	2.36086	0	1
FADS6	-3.04325	-3.0255	0.0027024	0.00161786	2.56825	2.79106	1	1
OVOL1	0.195	2.1765	0.835568	0.00604006	0.0780183	2.21896	0	1
MYEOV	1.9675	6.32575	0.0904549	6.14654e-05	1.04357	4.21137	0	1
MIR4435-2HG	1.88	2.86225	0.0351937	0.00205721	1.45353	2.68672	0	1
RAPH1	1.578	2.581	0.00463353	9.87151e-05	2.33409	4.00562	0	1
PARP14	3.64225	3.4605	0.000384189	0.000310535	3.41545	3.50789	1	1
ABLIM3	2.1765	2.64875	0.00228099	0.000352856	2.64188	3.4524	1	1
GLRX	2.0525	3.956	0.0313208	0.000371449	1.50417	3.4301	0	1
OLR1	-0.882	-2.73475	0.496965	0.00612772	0.303674	2.2127	0	1
SAA1	3.185	3.1535	0.00795953	0.00506892	2.09911	2.29508	1	1
TRAPPC3L	-0.72675	-3.94175	0.35344	4.34485e-05	0.451684	4.36203	0	1
HEG1	-1.4735	-2.37725	0.000807471	1.64218e-05	3.09287	4.78458	0	1
CD7	2.6825	6.28225	0.0263704	7.32768e-05	1.57888	4.13503	0	1
RNF213	1.3525	2.451	0.000167031	1.24648e-06	3.7772	5.90432	0	1
GPR160	2.1735	3.08625	0.0125384	0.000877139	1.90176	3.05693	0	1
CBX2	-2.054	-2.3125	0.000794714	0.000192238	3.09979	3.71616	1	1
MSRB3	-0.86675	-2.12775	0.0128959	2.11378e-05	1.88955	4.67494	0	1
TLR6	-1.09425	-3.347	0.35344	0.00201713	0.451684	2.69527	0	1
C11orf45	-0.90325	-2.3975	0.224517	0.00136035	0.64875	2.86635	0	1
IL20RB	-1.672	-2.39875	0.000333894	1.50659e-05	3.47639	4.822	0	1
GOLT1A	3.642	4.191	0.00310642	0.000709342	2.50774	3.14914	1	1
BRSK2	-3.09625	-3.47025	0.0166459	0.00536258	1.77869	2.27063	0	1
KIAA1551	0.88525	2.743	0.19079	0.000332857	0.719444	3.47774	0	1
WFDC5	2.96475	2.87475	0.00521984	0.0036978	2.28234	2.43206	1	1
MARCKSL1	4.2065	2.8075	1.17238e-06	1.45322e-05	5.93093	4.83767	1	1
CATSPER1	0.1695	2.2955	0.826568	0.00123953	0.0827217	2.90674	0	1
NRIP3	3.9615	3.61275	0.00738375	0.00763567	2.13172	2.11715	1	1
MCTP1	2.13475	2.69925	0.0367489	0.00671718	1.43476	2.17281	0	1
CLCF1	2.0645	2.82975	0.0334066	0.00363433	1.47617	2.43958	0	1
FOSL1	2.1165	2.89875	0.021733	0.00218025	1.66288	2.66149	0	1
SUGCT	-1.5405	-2.3345	0.00266424	8.99431e-05	2.57443	4.04603	0	1
CREG2	-0.75725	-4.131	0.59654	0.000398657	0.224361	3.3994	0	1
DOK7	2.58925	3.36275	0.0143597	0.0018436	1.84285	2.73433	0	1
KLHL38	-2.11275	-3.027	0.0288091	0.00233713	1.54047	2.63132	0	1
TUBB6	1.49975	2.08275	0.00284174	0.000177196	2.54642	3.75155	0	1
TPRN	-0.31775	2.46525	0.618312	4.83464e-05	0.208793	4.31564	0	1
DLEU1	-1.921	-2.66975	0.00691282	0.000495618	2.16035	3.30485	0	1
GPX2	-3.923	-4.4655	0.00119777	0.000281302	2.92162	3.55083	1	1
CIDEA	2.42	2.06725	0.00029049	0.000480524	3.53687	3.31829	1	1
HSD11B2	-2.5775	-2.38625	0.00921391	0.00883043	2.03556	2.05402	1	1
EID2B	-0.25175	-2.24	0.742279	0.00062501	0.129433	3.20411	0	1
WDR25	1.77125	2.23375	0.000203811	2.3655e-05	3.69077	4.62608	0	1
PLA2G16	2.15025	2.858	0.00160104	0.000130325	2.7956	3.88497	1	1
DIRAS1	-1.4405	-3.17325	0.0198445	7.59292e-05	1.70236	4.11959	0	1
PRR15	2.3525	2.69	0.00270679	0.000640998	2.56755	3.19314	1	1
NCKAP5	-2.1635	-3.02925	0.00178817	0.000100509	2.74759	3.9978	1	1
TYMS	-2.553	-3.01025	2.3978e-05	4.3615e-06	4.62019	5.36036	1	1
TYMSOS	-1.7725	-2.777	0.00183063	5.24739e-05	2.7374	4.28006	0	1
FUT2	2.04025	3.126	0.0129897	0.000544657	1.8864	3.26388	0	1
MUC20	1.88925	3.60175	0.0177802	0.000182122	1.75006	3.73964	0	1
SCN4B	-4.445	-3.7855	1.1556e-05	2.03453e-05	4.93719	4.69154	1	1
DEFB103B	7.56475	6.978	6.37204e-05	6.75736e-05	4.19572	4.17022	1	1
DEFB4B	10.6828	10.5795	4.45671e-05	2.83564e-05	4.35099	4.54735	1	1
SAMD9L	6.21	3.73125	0.00046726	0.00700049	3.33044	2.15487	1	1
NHLH2	-2.168	-5.73925	0.00916786	7.61392e-06	2.03773	5.11839	1	1
GBA	2.2525	2.19725	9.85412e-05	6.75736e-05	4.00638	4.17022	1	1
ODF3B	2.149	2.02075	0.00308082	0.00262148	2.51133	2.58145	1	1
ZNF114	3.62825	5.346	0.005489	0.000254796	2.26051	3.59381	1	1
CSRNP3	-1.93425	-3.257	0.0075034	0.000146919	2.12474	3.83292	0	1
DHFRL1	-0.13325	-2.19325	0.824141	0.000295603	0.0839984	3.52929	0	1
SMIM10L2A	-2.05275	-3.21125	0.0626096	0.00382906	1.20336	2.41691	0	1
EXOC3L1	4.503	5.25425	0.000807471	0.000154506	3.09287	3.81106	1	1
C10orf67	-0.3305	-2.4865	0.662884	9.06779e-05	0.178562	4.0425	0	1
NSUN7	0.509	2.5025	0.68761	0.00304068	0.162658	2.51703	0	1
HLA-DQB1	2.9625	4.21175	1.69766e-05	6.74231e-07	4.77015	6.17119	1	1
SLC17A8	1.14625	4.05175	0.629631	0.00869893	0.200914	2.06053	0	1
CIITA	7.64425	9.34425	0.00117471	0.00016629	2.93007	3.77913	1	1
PIPOX	1.0555	5.8415	0.619787	0.000462796	0.207757	3.33461	0	1
B3GNT3	2.37175	2.934	0.00293669	0.000411266	2.53214	3.38588	1	1
RP11-1319K7.1	-0.81025	-3.77575	0.68761	0.00754398	0.162658	2.1224	0	1
TDRD6	-2.491	-2.76625	0.0156002	0.00526215	1.80687	2.27884	0	1
BHLHA15	2.0325	2.173	0.0129641	0.00536552	1.88726	2.27039	0	1
SLC47A2	-2.88075	-4.00475	0.00388865	0.00025292	2.4102	3.59702	1	1
S1PR5	-3.01175	-2.565	0.000524491	0.000887883	3.28026	3.05164	1	1
MUC16	6.29325	6.06475	4.05456e-05	3.04114e-05	4.39206	4.51696	1	1
HEPHL1	3.12225	3.62825	0.000387034	7.41708e-05	3.41225	4.12977	1	1
FANCB	0.36575	2.2665	0.68761	0.00047542	0.162658	3.32292	0	1
C6orf223	2.4075	3.64375	0.0180539	0.000913767	1.74343	3.03916	0	1
ATG9B	4.745	4.74575	0.000218519	0.000121755	3.66051	3.91451	1	1
SLC9A9	-3.88625	-2.26125	4.40249e-05	0.00105447	4.3563	2.97697	1	1
CLDN7	1.8525	4.9365	0.00650937	4.79904e-06	2.18646	5.31885	0	1
USH1G	-2.62175	-2.81975	0.00275198	0.000999877	2.56036	3.00005	1	1
B4GALNT4	-1.13675	-2.20425	0.0470997	0.00063231	1.32698	3.19907	0	1
C1S	5.74375	4.2425	5.49612e-06	2.76936e-05	5.25994	4.55762	1	1
IFNL1	0.6695	3.4505	0.68761	0.00283982	0.162658	2.54671	0	1
TSHZ2	-2.07825	-2.45	0.00198381	0.000379037	2.7025	3.42132	1	1
KCNB2	0.1695	-2.86625	0.830803	0.000341103	0.080502	3.46711	0	1
HCAR2	2.85225	3.381	0.0125832	0.00279434	1.90021	2.55372	0	1
CRIP2	-2.736	-3.264	0.00241238	0.000422723	2.61756	3.37394	1	1
SPNS2	2.4815	3.861	0.0395824	0.00209771	1.4025	2.67825	0	1
FAM167B	1.60625	4.6275	0.137123	0.000267625	0.86289	3.57247	0	1
EFHC2	-2.43025	-3.90675	0.000362925	7.25036e-06	3.44018	5.13964	1	1
UPP1	2.28075	2.31875	0.00194266	0.0010085	2.7116	2.99632	1	1
PAPL	4.33	4.14925	0.0115214	0.00903473	1.93849	2.04408	0	1
FOXL2	-0.412	-3.15875	0.781783	0.0050214	0.106914	2.29918	0	1
KCTD16	-1.248	-2.0365	0.0730193	0.00371693	1.13656	2.42982	0	1
KCNQ3	1.462	3.936	0.271851	0.00198415	0.565669	2.70243	0	1
SCFD2	-1.461	-2.0895	0.00020762	9.33593e-06	3.68273	5.02984	0	1
ALDH1A3	3.68875	2.22975	0.000151692	0.00253813	3.81904	2.59549	1	1
S100A7A	6.482	5.5095	5.78088e-05	0.000104159	4.23801	3.9823	1	1
SLIT3	-0.647	-2.05175	0.251825	0.000551796	0.598901	3.25822	0	1
EFNA5	-1.7765	-2.4965	0.00012789	6.66658e-06	3.89316	5.1761	0	1
MAP7D2	-0.267	-2.48	0.786215	0.0023359	0.104459	2.63155	0	1
TMEM255B	2.70525	3.27375	0.000518122	7.55487e-05	3.28557	4.12177	1	1
SOCS3	1.41025	2.94625	0.0515792	0.000437541	1.28753	3.35898	0	1
TMEM173	0.5005	2.109	0.652286	0.00386857	0.185562	2.41245	0	1
TMEM106A	3.711	4.43725	0.00100367	0.000163918	2.99841	3.78537	1	1
MAFF	1.64825	3.68525	0.0058488	1.50659e-05	2.23293	4.822	0	1
TNFAIP2	1.5585	3.8965	0.0157461	2.43015e-05	1.80283	4.61437	0	1
PPIL6	-1.082	-2.4065	0.261037	0.00578848	0.583299	2.23744	0	1
IL3RA	1.4195	3.54275	0.379649	0.00863221	0.420617	2.06388	0	1
SOCS1	2.79475	3.6135	0.00124406	0.000120621	2.90516	3.91858	1	1
SP140L	1.9135	2.54075	0.00584958	0.000554	2.23288	3.25649	0	1
METTL7A	-2.86925	-4.79225	0.0498543	0.00184366	1.3023	2.73432	0	1
KPNA7	2.25075	2.07525	0.00532044	0.00514262	2.27405	2.28882	1	1
PARPBP	-1.673	-2.1455	0.0311306	0.0050214	1.50681	2.29918	0	1
ROR1	-3.036	-3.41675	0.00774471	0.0022612	2.11099	2.64566	1	1
MUC1	3.233	5.96225	0.000500323	3.90006e-06	3.30075	5.40893	1	1
IRF7	2.46275	2.36275	0.00486072	0.00368547	2.3133	2.43351	1	1
OLFML2A	-4.08425	-2.94325	4.37336e-05	0.000243066	4.35919	3.61428	1	1
POU3F1	-3.346	-4.9055	0.00106862	4.65128e-05	2.97118	4.33243	1	1
LINC01405	0.11	2.119	0.894054	0.00768745	0.0486362	2.11422	0	1
TMPRSS11B	6.134	4.93175	2.45252e-05	6.8554e-05	4.61039	4.16397	1	1
RTN4RL1	-3.397	-3.138	5.76188e-05	6.22111e-05	4.23944	4.20613	1	1
ZNF267	1.466	2.117	0.0114001	0.000694024	1.94309	3.15863	0	1
LEMD1	0.97475	2.86275	0.296091	0.0014552	0.528575	2.83708	0	1
GSAP	1.6325	3.06275	0.000814841	5.46328e-06	3.08893	5.26255	0	1
THBS2	-4.184	-3.04425	1.53714e-07	1.24648e-06	6.81329	5.90432	1	1
BTN3A2	4.0195	3.2125	1.33837e-06	4.43032e-06	5.87342	5.35357	1	1
ARHGAP30	0.2555	2.46625	0.812305	0.00499372	0.0902807	2.30158	0	1
CEACAM19	0.79925	2.11325	0.278329	0.00238586	0.555442	2.62236	0	1
LYRM7	-1.06875	-2.51	0.21059	0.00259495	0.676563	2.58587	0	1
OR10H1	1.66375	3.637	0.184027	0.00302506	0.735119	2.51927	0	1
SPIN2B	-1.13525	-2.3475	0.274255	0.0099759	0.561846	2.00105	0	1
TNFRSF18	-1.10525	-2.643	0.357975	0.00932027	0.446147	2.03057	0	1
TMEM232	-0.276	-2.6005	0.68761	5.36234e-05	0.162658	4.27065	0	1
TMPRSS11A	4.041	4.97175	0.00162541	0.000228454	2.78904	3.6412	1	1
AKR1C1	-2.83075	-3.99575	0.00632784	0.000403989	2.19874	3.39363	1	1
DYNC2H1	-0.56525	-2.45525	0.68761	0.00571966	0.162658	2.24263	0	1
PLEKHG7	0.81575	3.57125	0.668028	0.00353894	0.175205	2.45113	0	1
ZNF385C	0.08075	4.16875	0.930122	0.000433487	0.0314602	3.36302	0	1
MAGEH1	-0.4725	-2.411	0.441018	0.000142677	0.355544	3.84565	0	1
ISG15	2.9595	2.72025	0.00111991	0.0011232	2.95082	2.94954	1	1
TCL6	0.4195	2.127	0.68761	0.00419592	0.162658	2.37717	0	1
DHRS4L2	-1.72025	-2.00875	0.00126909	0.000251005	2.89651	3.60032	0	1
SOWAHD	-0.911	-3.3555	0.303007	0.000371266	0.518547	3.43031	0	1
ANKRD19P	-2.454	-3.1015	0.0165453	0.00259576	1.78132	2.58574	0	1
C17orf99	-3.421	-2.193	0.000875174	0.00815125	3.05791	2.08878	1	1
NWD1	3.23125	2.582	2.97788e-05	8.65239e-05	4.52609	4.06286	1	1
TMEM221	-1.7045	-3.99525	0.251044	0.00382906	0.60025	2.41691	0	1
WNT7B	1.74325	4.40025	0.262917	0.00275461	0.580181	2.55994	0	1
PLA2G4E	1.93275	4.536	0.0433649	0.000151489	1.36286	3.81962	0	1
C15orf62	1.4545	2.934	0.179699	0.0046788	0.745455	2.32987	0	1
CENPP	-1.58525	-2.28275	0.00874411	0.000514036	2.05828	3.28901	0	1
INSC	0.51675	3.29	0.68761	0.0016067	0.162658	2.79407	0	1
LCTL	-0.3305	-2.99675	0.68761	0.000227641	0.162658	3.64275	0	1
NCCRP1	1.6285	3.4315	0.183801	0.00373383	0.735652	2.42784	0	1
DPYD	4.15175	3.41925	0.00102796	0.00205827	2.98802	2.6865	1	1
FAM26F	1.45375	2.92975	0.184027	0.00494627	0.735119	2.30572	0	1
GLRA4	-2.26925	-2.60975	0.00878509	0.00227066	2.05625	2.64385	1	1
FAM78B	-0.0355	3.54425	0.976078	0.00554073	0.0105154	2.25643	0	1
KLRG2	-4.73325	-5.8545	0.000455471	6.22111e-05	3.34154	4.20613	1	1
RNF222	2.05725	3.0165	0.0195688	0.00123188	1.70844	2.90943	0	1
CLDN4	2.71775	3.8265	0.0033624	0.000198005	2.47335	3.70332	1	1
KRT77	-2.7365	-5.8895	0.0484706	0.000330947	1.31452	3.48024	0	1
C6orf222	0.4195	3.18675	0.781783	0.00523304	0.106914	2.28125	0	1
CXCL17	4.46275	5.9375	0.00637594	0.000605409	2.19546	3.21795	1	1
GJB4	3.3335	2.93	0.000186004	0.000256136	3.73048	3.59153	1	1
HLA-DRB1	9.09125	9.9765	1.52902e-07	7.6861e-08	6.81559	7.11429	1	1
SERPINA3_2	0.81575	4.36825	0.472748	0.000132505	0.325371	3.87777	0	1
AKR1C3	-5.95225	-6.22275	1.80123e-05	7.52536e-06	4.74443	5.12347	1	1
KIF19	1.35825	4.92675	0.379507	0.000849367	0.420781	3.0709	0	1
SFTA2	0.4195	3.487	0.68761	0.000420386	0.162658	3.37635	0	1
STK31	1.67524e-11	2.39775	1	0.0085889	0	2.06606	0	1
NUDT11	-1.6405	-3.37575	5.84657e-05	2.33041e-07	4.2331	6.63257	0	1
ZNF774	0.09825	-2.0735	0.823331	5.47065e-05	0.0844253	4.26196	0	1
PRTN3	-0.72675	-2.256	0.381322	0.00235933	0.418708	2.62721	0	1
SPTSSB	-4.9545	-3.284	0.000841886	0.00644659	3.07475	2.19067	1	1
SULF2	-1.90075	-2.5935	0.000698176	4.91324e-05	3.15604	4.30863	0	1
MMP1	6.2405	5.63225	0.000537494	0.000608018	3.26963	3.21608	1	1
LINC00173	-1.03225	-2.36625	0.210499	0.00299565	0.67675	2.52351	0	1
HSH2D	4.15125	5.619	0.0402558	0.00502512	1.39517	2.29885	0	1
HLA-DQA1	8.2645	7.77725	0.0018392	0.00157148	2.73537	2.80369	1	1
SPRR2B	3.319	5.06675	0.0597699	0.00416679	1.22352	2.3802	0	1
KRT39	0.6695	2.82325	0.331545	0.000186765	0.479458	3.72871	0	1
KIAA1211L	-0.63675	-2.22175	0.539942	0.00429237	0.267653	2.3673	0	1
SCN8A	0.71925	-2.957	0.499833	0.00110578	0.301175	2.95633	0	1
HIST3H2BB	0.7575	2.30325	0.432061	0.00401379	0.364455	2.39645	0	1
CASP4	1.53925	2.32175	0.000845952	2.80123e-05	3.07265	4.55265	0	1
GAL3ST4	-3.8975	-3.45075	5.59289e-05	7.37862e-05	4.25236	4.13202	1	1
SLC25A29	-2.136	-2.21775	7.51842e-05	3.46291e-05	4.12387	4.46056	1	1
NEK5	-0.62025	-2.07875	0.441455	0.00238566	0.355114	2.62239	0	1
CYSRT1	-0.1985	3.231	0.848447	0.00105933	0.0713753	2.97497	0	1
ZNF165	2.6545	2.34125	2.02266e-05	3.0228e-05	4.69408	4.51959	1	1
SLC28A3	2.22575	4.07025	0.0341356	0.000586933	1.46679	3.23141	0	1
C5orf56	4.41975	4.40425	2.71425e-05	1.72913e-05	4.56635	4.76217	1	1
DMBX1	3.7695	5.19575	0.00459349	0.000330947	2.33786	3.48024	1	1
PDCD1LG2	4.086	4.04	0.00407447	0.00258615	2.38993	2.58735	1	1
FAM212B	-1.33275	-2.266	0.0803143	0.00334746	1.09521	2.47529	0	1
FAM49A	-2.768	-3.86325	0.0709526	0.00908707	1.14903	2.04158	0	1
ERO1A	1.2085	2.30225	0.0237186	0.00027353	1.62491	3.563	0	1
AKR1B10	-5.60475	-3.08525	4.35686e-05	0.00147558	4.36083	2.83104	1	1
TMPRSS11F	1.79875	3.02775	0.0140005	0.000323138	1.85386	3.49061	0	1
MB	1.62125	4.08475	0.264645	0.00282559	0.577336	2.54889	0	1
ZNF876P	0.32375	2.01425	0.72603	0.00488511	0.139045	2.31113	0	1
HMGN5	-0.7935	-2.06675	0.308882	0.00365997	0.510207	2.43652	0	1
CSF2RA	1.8545	3.61225	0.0389962	0.000463439	1.40898	3.33401	0	1
ZNF485	-1.4155	-2.216	0.0191852	0.000788266	1.71703	3.10333	0	1
TMEM239	1.212	5.16025	0.513585	0.00100292	0.289388	2.99873	0	1
PIM3	-0.055	2.06525	0.927574	0.00251198	0.0326515	2.59998	0	1
HLA-DRB5	9.1585	9.145	0.00025547	0.000143455	3.59266	3.84329	1	1
SLC34A3	-1.28225	3.24	0.108097	0.000418235	0.966186	3.37858	0	1
SH2D1B	2.524	4.10675	0.00270819	6.05738e-05	2.56732	4.21772	1	1
PPP1R14C	-1.59725	-2.1225	0.00451269	0.000411095	2.34556	3.38606	0	1
EGFL6	-1.51925	-6.09575	0.0775955	9.04094e-06	1.11016	5.04379	0	1
RCSD1	3.9585	5.59425	0.0350124	0.00323318	1.45578	2.49037	0	1
RASSF9	-2.3155	-5.0465	0.00133012	3.11535e-06	2.87611	5.50649	1	1
GK	1.11775	2.55325	0.240574	0.00408929	0.618752	2.38835	0	1
C1orf68	4.9305	8.05225	0.00149289	2.94968e-05	2.82597	4.53023	1	1
SFMBT2	1.5395	2.9745	0.0229082	0.000238304	1.64001	3.62287	0	1
CSAG1	0.1695	2.2825	0.845716	0.00304739	0.0727753	2.51607	0	1
TGM2	4.52325	5.58225	0.0381593	0.00812954	1.4184	2.08993	0	1
LINC00501	0.1695	2.3655	0.851564	0.00324153	0.0697825	2.48925	0	1
C1orf95	0.1695	2.2645	0.861751	0.00669131	0.0646183	2.17449	0	1
SAMD5	-1.48725	-2.37575	0.0268505	0.00107277	1.57105	2.96949	0	1
FAM229B	-1.4765	-2.84025	0.201923	0.00783266	0.694814	2.10609	0	1
SPRR2E	4.147	4.50675	0.00957502	0.00351723	2.01886	2.4538	1	1
HIST2H3C	0.4195	2.088	0.528776	0.000398657	0.276728	3.3994	0	1
HLA-DOA	5.149	5.84725	0.000876584	0.000205704	3.05721	3.68676	1	1
HLA-DMA	4.37325	4.592	6.18479e-05	2.62112e-05	4.20868	4.58151	1	1
PSMB8	2.91775	2.77475	1.41449e-06	1.24648e-06	5.8494	5.90432	1	1
TAP2	2.23025	2.9525	6.412e-06	3.91113e-07	5.19301	6.4077	1	1
HLA-DRA	10.6963	10.8588	2.10054e-05	1.11533e-05	4.67767	4.9526	1	1
PRRT1	-2.34075	-2.142	0.000199465	0.000206411	3.70013	3.68527	1	1
SMIM5	-0.647	2.7235	0.678575	0.00501286	0.168402	2.29991	0	1
BTBD17	0.4195	3.03525	0.68761	0.000393917	0.162658	3.4046	0	1
RP11-380J14.1	2.48925	2.9385	0.0287517	0.00750654	1.54134	2.12456	0	1
SLC44A4	3.55975	6.3245	0.00377981	4.91324e-05	2.42253	4.30863	1	1
MICB	2.006	2.07725	0.00333828	0.00156235	2.47648	2.80622	1	1
HLA-C	3.9095	3.146	2.12333e-09	2.36596e-08	8.67298	7.62599	1	1
CDSN	2.81275	3.75775	0.0237186	0.00284939	1.62491	2.54525	0	1
HLA-E	2.5785	3.185	1.89206e-05	2.35502e-06	4.72307	5.62801	1	1
TRIM15	0.81575	3.2215	0.575258	0.00270065	0.240137	2.56853	0	1
TRIM10	0.75	3.24375	0.68504	0.00448621	0.164284	2.34812	0	1
TRIM40	3.52725	7.90875	0.00365103	8.1182e-06	2.43758	5.09054	1	1
TRIM31	-1.07475	5.378	0.491063	0.000254449	0.308863	3.5944	0	1
RNF39	1.40125	2.63675	0.04291	0.000674001	1.36744	3.17134	0	1
HLA-J	5.03775	3.83175	1.123e-07	5.55018e-07	6.94962	6.25569	1	1
HLA-F	4.50275	2.894	7.35196e-09	2.89665e-07	8.1336	6.5381	1	1
CTC-308K20.1	1.863	2.01575	0.00200165	0.000674001	2.69861	3.17134	0	1
LINC01291	4.1365	4.32325	0.000171453	7.0123e-05	3.76586	4.15414	1	1
MROH6	2.22625	3.313	0.00418569	0.000172061	2.37823	3.76432	1	1
FAM201A	-1.4845	-2.0245	0.0380236	0.00445044	1.41995	2.3516	0	1
PSMB10	3.4	3.4335	1.19739e-05	6.12719e-06	4.92176	5.21274	1	1
C15orf59	-1.3705	-2.46825	0.1763	0.00881226	0.753749	2.05491	0	1
CFI	2.47675	5.937	0.00219115	2.75901e-06	2.65933	5.55925	1	1
MUC19	-0.285	-4.9545	0.828357	0.000254796	0.0817825	3.59381	0	1
LCMT1	0.4085	2.05125	0.413909	0.000124398	0.383095	3.90519	0	1
CYS1	-1.4475	-3.5325	0.0964871	0.000433487	1.01553	3.36302	0	1
SERPINB4	2.40075	5.03475	0.0592924	0.000534015	1.227	3.27245	0	1
CTD-2008L17.2	0.1695	-4.6585	0.839564	1.84629e-05	0.0759461	4.7337	0	1
FOXL2NB	-1.44425	-3.22275	0.122239	0.00120118	0.912791	2.92039	0	1
HCP5	5.625	4.41625	7.66019e-05	0.000243096	4.11576	3.61422	1	1
HLA-H	3.20025	2.6115	4.55284e-06	1.11533e-05	5.34172	4.9526	1	1
HCG27	2.022	2.46175	0.00465709	0.00077637	2.33189	3.10993	1	1
HLA-A	3.031	2.72025	1.53714e-07	3.03088e-07	6.81329	6.51843	1	1
IGHM	0.1695	-2.575	0.852	0.00195571	0.0695602	2.7087	0	1
MLLT11	-2.4045	-2.9705	0.000169756	2.27141e-05	3.77018	4.6437	1	1
PCNPP3	0.127	2.771	0.87325	0.000712998	0.0588615	3.14691	0	1
KRTAP2-4	-0.0805	-3.42125	0.926674	0.00102355	0.0330732	2.98989	0	1
GPC2	-1.462	-2.254	0.0217625	0.00102355	1.66229	2.98989	0	1
GBP7	5.6125	6.837	0.000524491	7.32012e-05	3.28026	4.13548	1	1
LBH	4.056	2.37625	0.00016629	0.00330301	3.77913	2.48109	1	1
UBD	4.55875	13.217	0.0223009	1.33206e-05	1.65168	4.87547	0	1
UCA1_1	3.169	4.161	0.0265124	0.00358785	1.57655	2.44517	0	1
PRCD	2.43875	2.84125	0.0331964	0.00954843	1.47891	2.02007	0	1
LINC00887	3.04775	2.954	0.00300101	0.00210738	2.52273	2.67626	1	1
LGMNP1	1.16775	2.02125	0.0455914	0.00127968	1.34112	2.8929	0	1
CAPN14	-1.37275	-4.0745	0.416775	0.00411724	0.380098	2.38539	0	1
RP11-1036E20.9	0.4195	2.21675	0.674103	0.00115129	0.171274	2.93882	0	1
DCDC2C	0.6695	2.56125	0.606334	0.00435656	0.217288	2.36086	0	1
DHRS4-AS1	-0.4435	-2.061	0.505892	0.000507943	0.295942	3.29418	0	1
TMCO5B	0.6695	2.1435	0.512299	0.00578647	0.290476	2.23759	0	1
CTD-3092A11.1	-1.3985	-2.09125	0.0176549	0.000963524	1.75313	3.01614	0	1
C1orf167	1.15425	3.324	0.421866	0.00512359	0.374826	2.29043	0	1
IFI30	1.47625	3.79575	7.66019e-05	6.94814e-08	4.11576	7.15813	0	1
RP11-465B22.3	2.94775	2.7075	0.0014957	0.00150451	2.82516	2.82261	1	1
ZSCAN12P1	1.87875	2.21575	0.00946406	0.00210138	2.02392	2.6775	0	1
MTMR9LP	2.17425	4.92425	0.165482	0.00196146	0.781249	2.70742	0	1
C2orf16	2.7925	4.2875	0.0142049	0.000602452	1.84756	3.22008	0	1
TRIM16	0.37825	2.09375	0.68761	0.00123231	0.162658	2.90928	0	1
LINC01465	2.95875	2.68825	0.00406163	0.00425242	2.3913	2.37136	1	1
APOL6	4.93125	4.11325	7.69834e-06	1.64218e-05	5.1136	4.78458	1	1
LINC00152	3.078	3.607	0.0114967	0.0027241	1.93943	2.56478	0	1
RP11-545E17.3	-1.13275	-2.279	0.166412	0.00409382	0.778816	2.38787	0	1
AC007879.5	1.087	2.53075	0.212108	0.00277828	0.673442	2.55622	0	1
HLA-DPB1	8.303	8.35075	7.34513e-06	3.92951e-06	5.134	5.40566	1	1
AC104777.4	1.39625	3.995	0.300534	0.00179441	0.522106	2.74608	0	1
LINC01527	1.82725	3.42225	0.0358227	0.000535887	1.44584	3.27093	0	1
C4B	1.4315	3.61075	0.00878187	1.05711e-05	2.05641	4.97588	0	1
FAM96AP2	-1.8785	-2.85325	0.0287517	0.0016163	1.54134	2.79148	0	1
RP5-884C9.2	-2.55375	-3.4975	7.3083e-05	4.51032e-06	4.13618	5.34579	1	1
RP11-276H7.3	1.42575	2.5155	0.0851769	0.00294205	1.06968	2.53135	0	1
RP1-50J22.4	1.37125	2.588	0.0566029	0.00101938	1.24716	2.99166	0	1
AC069213.1	1.679	3.80275	0.0632522	0.000357337	1.19892	3.44692	0	1
RP1-278O22.1	0.56575	-3.02075	0.68761	0.00339058	0.162658	2.46973	0	1
GBP1P1	5.7595	5.24675	0.000532502	0.000562903	3.27368	3.24957	1	1
P3H2-AS1	-0.38975	-2.19975	0.698229	0.00610297	0.156002	2.21446	0	1
HCG4P11	3.00325	3.62425	0.00119777	0.000186765	2.92162	3.72871	1	1
NRIR	2.20925	3.96675	0.147055	0.00644117	0.83252	2.19104	0	1
LGALS17A	6.76775	9.309	0.000108375	6.63398e-06	3.96507	5.17823	1	1
KRT16P6	-1.311	-2.61625	0.228564	0.00816748	0.640992	2.08791	0	1
AC058791.1	4.0895	3.66425	0.00100367	0.0011701	2.99841	2.93178	1	1
AC007285.6	2.49425	2.44625	0.00183694	0.00119169	2.73591	2.92384	1	1
C14orf132	-1.07375	-3.5725	0.0763508	3.46175e-05	1.11719	4.4607	0	1
SMIM2-AS1	-0.9465	-2.5635	0.119749	0.00032169	0.921727	3.49256	0	1
AC019172.2	4.293	5.43675	0.0281813	0.00481137	1.55004	2.31773	0	1
LINC01132	0.1695	2.42875	0.863634	0.00544189	0.0636701	2.26425	0	1
HCG4P5	3.1685	3.115	0.00308946	0.00198097	2.51012	2.70312	1	1
RP4-781K5.4	2.123	2.8835	0.0409919	0.00502795	1.3873	2.29861	0	1
HLA-U	2.72875	2.8795	0.0189256	0.00889664	1.72295	2.05077	0	1
RNF144A-AS1	2.71275	3.27225	0.0143466	0.00292912	1.84325	2.53326	0	1
LINC00578	2.10375	3.2575	0.00225527	6.69834e-05	2.6468	4.17403	1	1
GAS2L1P2	0.1695	-2.07175	0.84997	0.00671302	0.0705962	2.17308	0	1
AC068057.1	-2.386	-2.617	0.00471166	0.0015525	2.32683	2.80897	1	1
RP11-114M1.1	0.6695	2.3655	0.36899	0.000923237	0.432986	3.03469	0	1
TMPRSS11GP	0.9055	2.838	0.210642	0.000390848	0.676456	3.40799	0	1
SPRR2C	4.737	3.192	0.000296066	0.00232426	3.52861	2.63372	1	1
RP11-38L15.2	-0.64625	-3.039	0.68761	0.00849964	0.162658	2.0706	0	1
AC072062.1	-1.11625	-2.758	0.346025	0.00678142	0.460893	2.16868	0	1
HLA-DRB6	8.6515	8.49875	6.63236e-07	5.4392e-07	6.17833	6.26446	1	1
PATL2	2.06975	2.94975	0.0177481	0.00130671	1.75085	2.88382	0	1
KRT16P4	-1.04675	-2.3265	0.244467	0.00501286	0.611779	2.29991	0	1
EMX2OS	0.596	-2.7375	0.272112	5.74864e-05	0.565253	4.24044	0	1
LINC01315	-2.3145	-3.341	0.00230325	0.000106954	2.63766	3.9708	1	1
RP11-488P3.1	1.363	2.55525	0.104095	0.00279414	0.982569	2.55375	0	1
HCG4P7	2.83175	2.28775	0.00023588	0.000564453	3.62731	3.24837	1	1
LINC01293	3.77525	4.37625	7.96082e-05	1.68326e-05	4.09904	4.77385	1	1
RP11-367G18.1	-3.72525	-4.82025	4.2908e-05	3.91214e-06	4.36746	5.40759	1	1
RP11-38L15.3	-1.2035	-3.795	0.327748	0.001294	0.48446	2.88807	0	1
LINC01510	2.462	4.61425	0.0070246	6.66706e-05	2.15338	4.17607	1	1
APCDD1L-AS1	-0.049	2.6345	0.93983	0.00115514	0.0269506	2.93736	0	1
NBPF21P	1.462	3.061	0.280866	0.00987969	0.551501	2.00526	0	1
HLA-DPA1	9.879	10.2765	2.45252e-05	1.11533e-05	4.61039	4.9526	1	1
RP11-576I22.2	0.4195	2.9205	0.752105	0.0035017	0.123721	2.45572	0	1
TIMM8AP1	-0.28225	3.44175	0.836785	0.00368754	0.0773859	2.43326	0	1
PTCHD3P2	1.06575	2.92875	0.17247	0.000593143	0.763285	3.22684	0	1
AC011738.4	-2.3395	-5.3105	0.0265124	9.31126e-05	1.57655	4.03099	0	1
RP5-827C21.4	-1.8425	-2.66525	0.0227178	0.00162883	1.64363	2.78812	0	1
RP1-27K12.2	-0.61925	-4.09025	0.68761	0.000375951	0.162658	3.42487	0	1
DLX6-AS1	-1.797	-2.7245	0.00290001	9.69956e-05	2.5376	4.01325	0	1
RP11-557H15.3	-1.288	-2.32175	0.0493857	0.00112597	1.3064	2.94847	0	1
RP11-557H15.4	-0.3305	-2.14125	0.766122	0.00729699	0.115702	2.13686	0	1
RP1-124C6.1	0.1695	-2.58475	0.869788	0.00575539	0.0605865	2.23993	0	1
MARK2P9	0.9195	2.67875	0.143792	0.00027353	0.842265	3.563	0	1
DUX4L50	-0.72675	-2.14775	0.434918	0.00488774	0.361592	2.31089	0	1
LINC00884	1.75	2.67	0.0167047	0.000778867	1.77716	3.10854	0	1
RNF224	-0.00175	2.95725	0.999183	0.00836643	0.000355006	2.07746	0	1
MROH3P	0.48525	2.71675	0.68761	0.00269687	0.162658	2.56914	0	1
RP11-295G20.2	0.395	2.334	0.090658	6.56443e-07	1.04259	6.1828	0	1
AC016831.7	3.105	4.874	0.0132156	0.00047508	1.87891	3.32323	0	1
RP11-288L9.1	2.35825	2.86775	0.0262909	0.00567012	1.58019	2.24641	0	1
RP11-613M10.6	-1.594	-2.014	0.0130537	0.001965	1.88426	2.70664	0	1
RPL7P13	-0.55725	-2.16525	0.59241	0.00341027	0.227377	2.46721	0	1
RP11-1275H24.1	0.19725	-2.527	0.784658	0.000221148	0.10532	3.65532	0	1
RP11-465N4.4	2.43825	3.74025	0.0486043	0.00303725	1.31333	2.51752	0	1
HLA-B	5.32425	4.1635	1.123e-07	3.91113e-07	6.94962	6.4077	1	1
SLC25A25-AS1	2.0035	3.706	0.0165351	0.000204624	1.78159	3.68904	0	1
RP3-439F8.1	-0.16575	-2.354	0.778746	6.66706e-05	0.108604	4.17607	0	1
RP11-356I2.1	2.65075	3.8805	0.0692492	0.00666657	1.15959	2.1761	0	1
FABP5P7	-2.72	-3.0965	0.00938613	0.00261902	2.02751	2.58186	1	1
ZSCAN31	-2.40425	-2.98275	0.005489	0.000829804	2.26051	3.08102	1	1
AC010149.4	0.1695	3.80575	0.856567	0.000180855	0.0672389	3.74267	0	1
TUBB8P9	-0.0805	2.9435	0.916495	0.000888749	0.0378698	3.05122	0	1
AC023115.2	4.31475	3.0805	0.000312106	0.00166376	3.5057	2.77891	1	1
LINC01564	-0.98625	-3.475	0.372435	0.000972429	0.42895	3.01214	0	1
AC104777.2	3.4485	3.40675	0.00205546	0.00127166	2.68709	2.89563	1	1
TMEM147-AS1	-1.358	-2.1825	0.044232	0.00198415	1.35426	2.70243	0	1
AC003092.1	1.212	3.39575	0.427589	0.00631264	0.368973	2.19979	0	1
BCYRN1	-1.102	-2.21725	0.0153754	0.000101201	1.81317	3.99482	0	1
RNF223	4.211	3.32325	0.000777723	0.00205091	3.10918	2.68805	1	1
TTLL11-IT1	0.56475	2.7275	0.68761	0.00391322	0.162658	2.40747	0	1
RP13-143G15.4	3.71425	3.09925	0.00352151	0.00614592	2.45327	2.21141	1	1
RP5-1120P11.1	0.1595	2.46925	0.864839	0.00359732	0.0630647	2.44402	0	1
RP11-54A4.2	1.81575	2.31125	0.0452488	0.00839751	1.34439	2.07585	0	1
LINC01573	-0.42275	-2.78925	0.695998	0.00229352	0.157392	2.6395	0	1
FLG-AS1	-1.079	-2.45725	0.112025	0.00091217	0.950685	3.03992	0	1
OR2I1P	0.1695	3.29425	0.854164	0.000424216	0.0684589	3.37241	0	1
RP3-395M20.8	2.2175	3.195	0.04196	0.00360626	1.37716	2.44294	0	1
RPSAP41	0.13875	-2.1605	0.874783	0.00795503	0.0580998	2.09936	0	1
APOBEC3G	4.22125	4.08475	0.00137305	0.000977077	2.86231	3.01007	1	1
RN7SL368P	1.53925	2.85925	0.150128	0.00542459	0.82354	2.26563	0	1
RP11-561B11.1	0.4195	2.48075	0.646362	0.000403989	0.189524	3.39363	0	1
PSMB9	6.1945	4.12025	3.57582e-06	4.18837e-05	5.44662	4.37796	1	1
LINC00973	2.5425	2.6765	0.0145867	0.00676905	1.83604	2.16947	0	1
AC093627.10	-1.612	-2.2005	0.0581022	0.00780335	1.23581	2.10772	0	1
ARHGAP31-AS1	0.56575	2.13625	0.667644	0.00859501	0.175455	2.06575	0	1
RP11-221J22.2	2.29375	2.1645	0.00117887	0.000993252	2.92854	3.00294	1	1
CDRT1	1.272	3.3855	0.0464099	6.87242e-05	1.33339	4.16289	0	1
RP5-860F19.8	1.91375	6.357	0.253085	0.000411728	0.596734	3.38539	0	1
RPSAP52	2.6475	3.4025	0.0484916	0.00869893	1.31433	2.06053	0	1
SPRR2A	6.11825	6.87025	0.000420937	0.00010334	3.37578	3.98573	1	1
HOGA1	-1.06175	-2.5805	0.35066	0.00776017	0.455114	2.11013	0	1
UGT1A8	-6.3025	-5.743	0.00106867	0.00113064	2.97116	2.94667	1	1
HLA-DMB	6.5605	5.81475	0.000313113	0.000399595	3.5043	3.39838	1	1
RGAG4	-1.8305	-2.43675	0.0339995	0.00446367	1.46853	2.35031	0	1
RP11-20B7.1	1.837	2.7205	0.0211705	0.00127879	1.67427	2.8932	0	1
PSG4	1.712	2.97425	0.123939	0.00583101	0.906793	2.23426	0	1
AC006159.4	0.75	2.71675	0.651654	0.00945183	0.185983	2.02448	0	1
CFB	4.12675	5.58325	0.000437088	3.04114e-05	3.35943	4.51696	1	1
XXbac-BPG116M5.17	5.3195	4.64925	0.000759866	0.00103455	3.11926	2.98525	1	1
UGT1A4	0.1695	-2.43275	0.865052	0.0061105	0.0629578	2.21392	0	1
RP3-508I15.18	0.5555	2.59825	0.68761	0.00515188	0.162658	2.28803	0	1
CCDC13	0.0765	2.4	0.91767	0.00266845	0.0373135	2.57374	0	1
PTCHD4	-1.6725	-2.44875	0.00485621	0.000232152	2.3137	3.63423	0	1
C4A	0.4835	2.46	0.227808	1.64218e-05	0.642432	4.78458	0	1
RP11-277P12.20	-2.67725	-4.34525	0.00482082	0.000109369	2.31688	3.9611	1	1
RP11-273G15.2	2.73575	2.4155	0.000262424	0.000348041	3.581	3.45837	1	1
CTD-2366F13.1	0.06275	-2.28525	0.931124	0.00478982	0.0309927	2.31968	0	1
AC005329.7	-2.217	-2.54275	0.0151921	0.00420719	1.81838	2.37601	0	1
RP11-597D13.9	-1.24375	-4.75775	0.496965	0.00163752	0.303674	2.78581	0	1
AC005150.1	0.4195	2.1595	0.68761	0.00332325	0.162658	2.47844	0	1
RP1-130H16.18	-2.25425	-2.4165	0.000974756	0.000341103	3.0111	3.46711	1	1
RP11-259O2.1	-1.82675	-3.0125	0.00865635	0.000200791	2.06267	3.69726	0	1
LINC01179	0.1695	-2.492	0.857685	0.00316288	0.066672	2.49992	0	1
SRD5A3-AS1	0.439	2.90925	0.68761	0.00109521	0.162658	2.9605	0	1
CTD-2003C8.2	0.06575	-3.10975	0.925661	0.000437202	0.033548	3.35932	0	1
RP11-448G15.1	2.94525	2.74075	0.00782482	0.00720645	2.10653	2.14228	1	1
RP11-727M10.1	-0.411	-2.288	0.725055	0.00923664	0.139629	2.03449	0	1
RP11-153M7.3	0.31575	4.4375	0.865052	0.00746828	0.0629578	2.12678	0	1
RP11-115D19.1	-1.387	-3.72	0.323222	0.00344307	0.490499	2.46305	0	1
RP11-37B2.1	1.65175	2.90025	0.00204501	2.51127e-05	2.6893	4.60011	0	1
RP11-281P23.1	1.2925	2.549	0.17664	0.00517299	0.752912	2.28626	0	1
CTD-2066L21.2	3.047	2.13625	0.00100627	0.00538486	2.99729	2.26883	1	1
CTD-2337A12.1	-2.69575	-3.37125	0.029702	0.00552188	1.52722	2.25791	0	1
LINC01218	-0.873	-2.1245	0.279589	0.00399043	0.55348	2.39898	0	1
RP11-809O17.1	0.718	4.19125	0.68761	0.000708076	0.162658	3.14992	0	1
CCDC71L	2.187	3.04675	0.0288113	0.00278836	1.54044	2.55465	0	1
RP11-1080G15.1	0.6695	2.11125	0.409336	0.00270279	0.38792	2.56819	0	1
RP11-44K6.2	0.4195	2.883	0.68761	0.000406128	0.162658	3.39134	0	1
CLDN23	0.40175	2.231	0.649096	0.000639338	0.187691	3.19427	0	1
IGHEP2	0.9195	2.44175	0.432595	0.00899615	0.363919	2.04594	0	1
RP11-419C23.1	2.0805	2.702	0.0484767	0.00819784	1.31447	2.0863	0	1
LYN	0.64275	2.06075	0.169941	0.000200791	0.769703	3.69726	0	1
RP11-727A23.4	-1.1285	2.01325	0.177339	0.00940689	0.751197	2.02655	0	1
RP11-1036E20.7	-0.0805	2.4475	0.925247	0.00691002	0.0337423	2.16052	0	1
GVINP2	0.089	2.203	0.908859	0.00502365	0.0415034	2.29898	0	1
RP11-661A12.5	3.8765	3.6725	0.00657544	0.00541028	2.18208	2.26678	1	1
CTC-378H22.1	2.82125	2.22975	0.000760897	0.00198166	3.11867	2.70297	1	1
SAA2-SAA4	0.85375	5.774	0.715291	0.00255374	0.145517	2.59282	0	1
RP11-839D17.3	0.07525	-3.158	0.93983	0.00537315	0.0269506	2.26977	0	1
CARD17	3.38975	3.83175	0.00158042	0.000398657	2.80123	3.3994	1	1
HCAR3	2.94175	3.74175	0.0076188	0.00101705	2.11811	2.99266	1	1
RP11-807H22.6	-1.407	-3.385	0.278621	0.00422931	0.554986	2.37373	0	1
CTSO	3.3545	3.0415	0.000346375	0.000378915	3.46045	3.42146	1	1
RP11-134N1.2	0.4195	2.588	0.353703	1.72913e-05	0.451362	4.76217	0	1
ZNF432	0.8075	2.3	0.0393265	3.4818e-05	1.40531	4.4582	0	1
RP13-942N8.1	-1.188	-2.256	0.176639	0.00650254	0.752913	2.18692	0	1
USP30-AS1	5.0075	5.5835	0.000648583	0.000168378	3.18803	3.77372	1	1
RP11-283G6.3	-0.82475	-3.40875	0.326047	0.000205704	0.48672	3.68676	0	1
RP11-320N7.2	-0.22675	-3.3255	0.840241	0.0013854	0.0755959	2.85842	0	1
RP11-290L1.5	0.81575	2.4325	0.172422	0.00034473	0.763408	3.46252	0	1
RP11-631N16.2	1.86425	2.40725	0.0125717	0.00162477	1.90061	2.78921	0	1
RP11-290L1.2	3.03875	2.4335	0.00141941	0.00331587	2.84789	2.4794	1	1
MKRN9P	-0.22675	2.16675	0.784658	0.00182762	0.10532	2.73811	0	1
RP11-588H23.3	0.87125	2.1595	0.38342	0.00920659	0.416326	2.0359	0	1
RP11-903H12.3	2	2.5075	0.00365995	0.000478716	2.43652	3.31992	1	1
RP11-84C10.4	1.12125	3.62225	0.341109	0.00124166	0.467107	2.906	0	1
RHOXF1-AS1	-0.7925	-2.19025	0.36899	0.00430127	0.432986	2.3664	0	1
RP11-84C10.1	1.31575	2.9185	0.0263132	0.000108123	1.57983	3.96608	0	1
AL161668.5	1.712	2.95925	0.0372555	0.000988496	1.42881	3.00502	0	1
RP11-369C8.1	-0.47675	-4.47	0.68761	0.000155902	0.162658	3.80715	0	1
LINC01269	2.348	2.9075	0.017392	0.00310619	1.75965	2.50777	0	1
C20orf141	3.0985	6.32175	0.0470047	0.000445051	1.32786	3.35159	0	1
CTD-2292M16.8	-1.3045	-3.148	0.368239	0.00954783	0.433871	2.0201	0	1
LINC00520	1.33	2.79275	0.0560465	0.000487316	1.25145	3.31219	0	1
RP11-934B9.3	0.4195	3.6815	0.74918	0.000767887	0.125414	3.1147	0	1
CTD-2555C10.3	3.805	2.295	6.22426e-05	0.00117551	4.20591	2.92978	1	1
RP11-60L3.1	1.3055	2.70025	0.20085	0.0050214	0.697128	2.29918	0	1
RP11-519G16.3	1.12125	4.04275	0.407936	0.00114273	0.389408	2.94206	0	1
RP11-89K11.1	-0.873	-3.04075	0.543517	0.00445847	0.264787	2.35081	0	1
RP11-525K10.3	0.68875	-2.581	0.662883	0.00860316	0.178563	2.06534	0	1
RP11-66N11.8	-0.3055	-2.05325	0.748417	0.00409828	0.125857	2.3874	0	1
JHDM1D-AS1	1.88875	2.08325	0.0208502	0.0077252	1.68089	2.11209	0	1
RP11-119F7.5	-1.22675	-2.91525	0.130135	0.000903681	0.885607	3.04398	0	1
CTB-113P19.4	-3.2525	-3.86925	0.000769744	0.000127196	3.11365	3.89552	1	1
HERC2P5	0.48775	2.07975	0.668125	0.00416679	0.175142	2.3802	0	1
RP11-250B2.5	-0.7035	-2.3365	0.496965	0.00393082	0.303674	2.40552	0	1
CTA-29F11.1	-1.57025	-2.06725	0.00111712	9.31126e-05	2.9519	4.03099	0	1
PKI55	-0.3145	-2.80275	0.784658	0.00230208	0.10532	2.63788	0	1
MUC22	0.1695	6.23175	0.861989	8.72753e-06	0.0644983	5.05911	0	1
VPS9D1-AS1	-0.185	-2.87175	0.789281	7.99505e-05	0.102768	4.09718	0	1
RP11-79H23.3	2.631	4.772	0.0128318	0.000167495	1.89171	3.776	0	1
GS1-204I12.4	-0.47675	-2.3885	0.534131	0.000398657	0.272352	3.3994	0	1
RP11-303E16.6	2.098	2.8655	0.0146699	0.00136434	1.83357	2.86508	0	1
CTC-479C5.12	1.15725	2.73275	0.143388	0.00113327	0.843488	2.94566	0	1
MMP25-AS1	3.2265	4.606	4.05456e-05	1.63619e-06	4.39206	5.78617	1	1
RP11-266L9.5	2.67675	3.18925	0.00617213	0.00121989	2.20956	2.91368	1	1
MMP12	4.30625	4.816	0.00318116	0.000901744	2.49741	3.04492	1	1
RP11-396B14.2	1.69075	3.57375	0.202645	0.00448621	0.693265	2.34812	0	1
CTC-479C5.6	3.44525	5.24425	0.0097128	0.000401719	2.01266	3.39608	1	1
RP11-285E9.6	2.44525	3.353	0.0124098	0.00109521	1.90624	2.9605	0	1
SEPT4-AS1	1.31575	2.6825	0.0681127	0.000825362	1.16677	3.08336	0	1
C1QTNF1-AS1	4.29375	3.34375	0.00311887	0.00822537	2.506	2.08484	1	1
ZNF488	-2.983	-4.5725	0.0787393	0.00608317	1.10381	2.21587	0	1
RP1-66C13.4	0.6695	2.68125	0.516197	0.00151032	0.287184	2.82093	0	1
RP11-15A1.7	0.276	-2.907	0.819149	0.00400505	0.0866371	2.39739	0	1
RP11-879F14.2	2.65325	2.1045	0.00191432	0.00467221	2.71799	2.33048	1	1
CTB-50L17.14	-0.0805	2.408	0.917084	0.003396	0.0375909	2.46903	0	1
RP11-456O19.5	-0.0805	-2.5865	0.907515	0.000834932	0.0421464	3.07835	0	1
AC004791.2	2.6915	3.93725	0.085627	0.00903473	1.06739	2.04408	0	1
CTC-250I14.6	1.21525	3.082	0.154843	0.000823498	0.81011	3.08434	0	1
CTD-2369P2.8	0.81575	2.70275	0.405174	0.00192085	0.392358	2.71651	0	1
RUNDC3A-AS1	-1.841	-2.62725	0.00334401	0.000177588	2.47573	3.75059	0	1
SMIM22	1.7755	2.16575	0.00519856	0.000870649	2.28412	3.06016	0	1
CARD8-AS1	1.971	2.22475	0.00310165	0.000815999	2.50841	3.08831	0	1
SLC6A14	3.914	5.39375	0.000971594	6.22111e-05	3.01251	4.20613	1	1
CTC-241F20.4	1.52325	3.0435	0.154874	0.00369472	0.810021	2.43242	0	1
TRABD2B	-1.6795	-2.004	0.0286776	0.00702003	1.54246	2.15366	0	1
CTD-3131K8.2	1.3665	2.371	0.0135177	0.00024658	1.8691	3.60804	0	1
ERVV-1	0.4195	2.99725	0.68761	0.000427071	0.162658	3.3695	0	1
CTD-2521M24.5	0.56575	3.33475	0.68761	0.00250896	0.162658	2.60051	0	1
AC006262.4	-3.0265	-2.74775	0.000270787	0.000297165	3.56737	3.527	1	1
CTD-3099C6.9	2.69675	2.9835	0.00198752	0.000574851	2.70169	3.24044	1	1
CTD-2124B8.2	-0.53675	-2.35975	0.68761	0.00587594	0.162658	2.23092	0	1
RASL10B	-1.33975	-3.60575	0.273716	0.0020281	0.5627	2.69291	0	1
CCL5	3.6875	5.26625	0.0534966	0.00532015	1.27167	2.27408	0	1
XXbac-BPG248L24.12	5.202	4.18925	0.000875267	0.00204977	3.05786	2.6883	1	1
SNX29P2_2	0.2945	2.18425	0.784151	0.00667361	0.1056	2.17564	0	1
ANKRD34A	-1.8165	-2.127	0.0104593	0.0024761	1.9805	2.60623	0	1
RP11-428J1.5	-1.636	-2.76925	0.0255835	0.000673619	1.59204	3.17159	0	1
FGF14-AS2	0.06575	-2.231	0.92694	0.00437685	0.0329484	2.35884	0	1
CTD-2168K21.2	-0.5805	-2.617	0.68761	0.00360871	0.162658	2.44265	0	1
RP11-532F6.3	3.79975	3.9125	0.00115715	0.000532903	2.93661	3.27335	1	1
DOC2B	1.70175	5.387	0.444234	0.00342908	0.352388	2.46482	0	1
RP3-508I15.21	0.66775	3.0025	0.535656	0.000840047	0.271114	3.0757	0	1
RP11-66B24.7	2.65475	2.19575	0.00284895	0.00525928	2.54532	2.27907	1	1
RP11-134L10.1	3.09575	5.3685	0.0106936	0.000182028	1.97088	3.73986	0	1
RP11-428K3.1	2.886	4.0665	0.0168504	0.00131463	1.77339	2.8812	0	1
RP11-350J20.12	3.40025	5.338	0.00352886	9.59062e-05	2.45236	4.01815	1	1
RP11-799M12.2	1.0555	3.097	0.35344	0.00262148	0.451684	2.58145	0	1
RP11-141M3.6	1.33975	5.33	0.233055	9.32866e-05	0.632541	4.03018	0	1
RP11-465N4.5	1.04725	4.0525	0.532501	0.00215143	0.27368	2.66727	0	1
WI2-87327B8.2	1.302	2.46125	0.195567	0.00812954	0.708704	2.08993	0	1
RP11-115D19.3	-1.844	-3.1985	0.0528461	0.00158226	1.27699	2.80072	0	1
RP11-314N13.10	1.1875	2.047	0.108136	0.00491123	0.966031	2.30881	0	1
CTD-3035K23.7	-1.86275	-2.07825	0.0159737	0.00526774	1.7966	2.27838	0	1
PANO1	-0.98925	-2.01525	0.17551	0.00419592	0.755698	2.37717	0	1
RP11-631N16.4	0.64175	2.1925	0.585664	0.00698111	0.232351	2.15608	0	1
CCL4	0.4195	3.62	0.803778	0.00773125	0.0948641	2.11175	0	1
RP5-908M14.10	0.9195	2.47225	0.388665	0.00598695	0.410424	2.22279	0	1
CTD-2033D15.2	-1.962	-2.85325	0.0837345	0.00903473	1.0771	2.04408	0	1
RP11-442J21.2	-1.38775	-3.4815	0.173959	0.00113038	0.759554	2.94677	0	1
RP11-115D19.2	-2.01925	-2.14775	0.00348037	0.00136035	2.45837	2.86635	1	1
RAB7B	-5.37825	-5.4215	4.52207e-07	3.68523e-07	6.34466	6.43354	1	1
RP11-1000B6.7	-0.918	-2.2625	0.206717	0.00182743	0.684624	2.73816	0	1
RP11-467L13.7	1.9395	3.49225	0.00140216	1.33887e-05	2.8532	4.87326	0	1
CTD-3128G10.7	4.8505	6.95075	0.00039799	1.86469e-05	3.40013	4.72939	1	1
NEFL	-3.525	-6.21125	4.30273e-05	3.7265e-07	4.36626	6.4287	1	1
CTD-3116E22.8	0.1695	2.5325	0.84057	0.00125072	0.0754262	2.90284	0	1
RP11-946P6.6	0.7455	2.0305	0.355391	0.00422877	0.449294	2.37379	0	1
CCL3	1.6805	6.52375	0.470173	0.00115514	0.327742	2.93736	0	1
RP5-984P4.6	-1.07475	-2.87725	0.0813658	0.00016857	1.08956	3.77322	0	1
BANCR	3.2415	6.80425	0.000213899	5.55018e-07	3.66979	6.25569	1	1
KB-1742H10.3	-0.84525	-2.09575	0.313654	0.00514006	0.50355	2.28903	0	1
LINC01451	-0.424	-3.83375	0.793299	0.00344307	0.100563	2.46305	0	1
RP11-566E18.1	-0.22925	-2.43175	0.812345	0.00283548	0.0902593	2.54737	0	1
AC234582.1	1.86625	5.80525	0.197952	0.000352362	0.70344	3.45301	0	1
RP11-609N14.4	1.2565	3.148	0.271945	0.00310631	0.565519	2.50776	0	1
CTB-105N12.2	-2.05725	-3.69025	0.0222107	0.000379262	1.65344	3.42106	0	1
CH507-42P11.3	-0.5805	-2.231	0.657603	0.00707474	0.182036	2.15029	0	1
AC234582.2	2.27	4.86275	0.267438	0.00763229	0.572777	2.11735	0	1
CH507-42P11.2	-2.70425	-2.72675	0.0105704	0.00613479	1.97591	2.2122	0	1
CH507-42P11.7	-0.4285	-2.16525	0.68761	0.00830815	0.162658	2.0805	0	1
PLAC4_1	0.1695	3.0825	0.891337	0.008941	0.0499583	2.04861	0	1
RP11-876N24.3	3.1805	5.1365	0.011643	0.00033746	1.93393	3.47178	0	1
CTC-205M6.1	0.23525	-2.133	0.793634	0.00342908	0.10038	2.46482	0	1
RP11-752L20.3	3.4845	2.93225	0.00142455	0.0024759	2.84632	2.60627	1	1
CTD-2047H16.3	0.2075	2.18075	0.833522	0.00771565	0.079083	2.11263	0	1
SH3PXD2A-AS1	0.73175	2.149	0.369663	0.00301017	0.432194	2.52141	0	1
BLACAT1	2.6765	2.7125	0.00687136	0.00375288	2.16296	2.42564	1	1
AF127936.7	0.8525	3.283	0.0881521	1.5855e-05	1.05477	4.79983	0	1
RP11-496N12.9	0.81575	2.389	0.480679	0.00731549	0.318145	2.13576	0	1

## Sheet: Gene list for venn diagram
Early Passage Unique genes	Late Passage Unique Genes	Overlap
ESPL1	PNCK	TMPRSS11B		To generate the venn diagram we used: http://bioinformatics.psb.ugent.be/webtools/Venn/
CNTNAP1	TMEM239	SMARCD3
BBOX1	KIF26B	GOLT1A
ZPLD1	ZNF485	KPNA7
CSPG4	PDE6A	APOL2
CXCL3	MEFV	IL12RB1
ZDHHC2	KLHL13	HSPB1
STYK1	GCSH	CXCL14
CH507-528H12.1	TNIK	HSD17B2
TMCC3	KCNG1	AC058791.1
PHYHIP	IER2	ANXA1
AADACL2	CTD-2369P2.8	C1R
FLJ26850	RP11-576I22.2	GNAL
NRP1	CYP39A1	ID3
PLIN4	ADCY7	C15orf48
SAMD3	LINC00884	NWD1
AGAP11	KLK6	AC007285.6
CCDC64	SLC28A3	HCP5
RP11-114H23.2	FAM134B	GDA
GRM8	MMP7	CEACAM6
KRT1	RP11-727A23.4	IRF1
RP11-30P6.6	PRKCG	GOLM1
DSCC1	NOS2	HLA-DRB5
C15orf52	S100P	PIR
BIRC5	CTC-479C5.12	RHOF
TMEM45A	PADI1	MYO3B
GJB6	CTB-50L17.14	GLRA4
SP110_1	LINC00520	TP53AIP1
CARD18	SP140L	CCL22
ST3GAL1	IZUMO4	GPNMB
DCBLD2	SOD2	AKR1B10
NAT8L	DIRAS1	HSD11B2
PGBD5	FOXQ1	CMPK2
ANKRD35	TCL6	CLDN4
MUC3A	RP11-428J1.5	POU3F1
FOXM1	MSRB3	HLA-H
CTD-2587H24.5	ITLN2	PALLD
NRARP	SQRDL	WFDC5
CNKSR3	AK7	RAC2
RP11-54A9.1	PTK2B	APOL6
BDNF	GPR143	RNF223
SEMA3A	SYNPO2	LGI2
DTX3L	SFTA2	SLC16A7
RP11-517I3.2	CD1D	GBP7
RP5-940J5.6	NUDT10	TAPBPL
RP11-468E2.5	MIR4435-2HG	SERPINB9
RP11-416I2.1	RAB40B	TMEM63C
RP11-351J23.1	CH507-42P11.7	RP11-752L20.3
MYEF2	GK	SPRR2D
RP11-449J21.5	SPIN2B	MUC16
UPK3BL	ALPK3	HLA-E
HIST1H2BC	FAM201A	FLT3LG
VSNL1	C6orf223	C3
PPBP	B4GALNT4	RP11-221J22.2
TSC22D3	GJA1	BTN3A2
MYO5C	LINC01405	ADGRF1
PINLYP	JAM3	C17orf99
FGFR3	SUGCT	BTN3A1
TM6SF1	GVINP2	FABP5
RP11-456K23.1	NBPF21P	LGALS17A
HRAT92	ARHGAP17	RARRES3
RP11-400N13.3	B4GALNT1	SERPING1
PLCXD2	ARL4A	MUC1
C19orf45	PTPN12	RASD2
CTC-378H22.2	TGM2	KLRG2
HSPA4L	HNMT	TMPRSS11E
IL1RL1	CRYM	A4GALT
PBX1	ARHGAP30	HLA-DRA
IL17RE	TMEM86A	SLC9A9
LY6G6C	SLC44A2	EDNRA
MUC15	EPHA2	TSPAN7
SPINK5	ZNF704	HLA-J
DLX6	TEK	CTC-479C5.6
IFI27	ZMYND15	CYP1A1
GNAO1	AC005329.7	DPYD
CDHR1	GPR37L1	TAP1
CARD14	ZNF890P	CFH
NDUFA4L2	LINC01451	MAL
SLC43A3	ATF3	SLC47A1
IL13RA2	RP5-860F19.8	CIITA
SERPINB2	C10orf67	RNF144A
MYPN	IFNL1	RAPGEFL1
OAS3	EPHX3	EPHA4
IER3	RP11-84C10.4	TP73
AC003958.2	AC093627.10	CXCL11
SLC4A5	KRT39	UBE2L6
CHRNB1	DDB2	AKR1C2
MUC12	RP11-281P23.1	CACNG4
VANGL2	RASL10B	HCAR3
SEMA3G	NPPB	HEPHL1
RP4-545K15.5	SMIM22	HLA-DQB1
UNC13D	LINC01269	RP11-115D19.2
COL5A2	AQP10	TSHZ2
ZBTB16	RAPH1	RP11-290L1.2
RP11-800A3.4	DUOXA2	HDAC9
SERPINB13	HS3ST1	PARP14
C5orf46	DMTN	IL36B
NYNRIN	GPR78	RP11-277P12.20
MAN1C1	LINC00173	IL18BP
AC009237.8	XIRP1	RTN4RL1
ADAMTS14	SLC16A12	PTPRH
LRRC16B	ZNF385B	LINC01465
HERC6	CACHD1	MTSS1L
XAF1	GRB7	RP11-532F6.3
WNT5A	LGMNP1	SCNN1D
RP11-327F22.2	CREG2	ARNTL2
AP000692.10	KIAA1211L	FSTL4
AC055736.1	PCNPP3	OLFML2A
RP11-677M14.2	TRIM31	CCDC109B
OLAH	GSTA4	TRIM40
FAM83C	BTBD17	DEFB4A
H19	HBEGF	CTSS
RP11-109G23.3	RP1-27K12.2	NDRG2
PSMB8-AS1	GSDMA	ZC3H12A
IGFBP2	SNX29P2_2	ACKR4
FLNB	HSPB3	IL23A
CYP4F12	PLEKHG7	WNT6
TPPP3	LAMP3	HLA-DPA1
CILP2	DLX6-AS1	NHLH2
TRIM69	RPSAP41	CTD-3128G10.7
RHOV	ALDH4A1	USP30-AS1
ABCG4	CTD-2521M24.5	VEGFC
MXRA5	PLA2G4E	C11orf85
ASRGL1	IL1F10	WARS
KCNMB3	LCMT1	HLA-DOA
CDC20	SAA2-SAA4	LGALS3BP
CH507-513H4.1	INSC	HLA-DMB
DDIT4L	FAM167B	IRF7
SEMA3B	SKP2	SAMD9L
MANEAL	CTD-3116E22.8	UGT1A8
CXXC5	PTHLH	HLA-A
ZBTB7C	RP11-525K10.3	NFKBIZ
KRT33B	MYO5B	SCN4B
KRT34	ATP13A3	HELZ2
FRMD4A	TNFRSF11B	ETV7
MT1X	STOML1	CTB-113P19.4
IGFL2	CD36	PRRT1
TSPAN2	TMEM99	SLC25A29
PBK	SBNO2	LINC00887
BNIPL	NRIR	STX11
HRASLS	KBTBD6	SECTM1
ZNF611	RP11-54A4.2	B2M
ST6GALNAC3	ELF3	C5orf56
SSBP2	C14orf132	APOBEC3A
PRICKLE2	RAP1GAP	SLPI
CARD16	PAG1	CPM
FZD10-AS1	CAPN14	NEFL
CASKIN1	RNF39	CIDEA
SLC2A1	TLR6	NAV2
C1orf233	ASS1	GPRC5A
STK10	RP11-303E16.6	GAMT
RP11-114H23.3	APOL4	IL20RA
PRDM8	RP11-20B7.1	GBP2
HAS3	RCSD1	LINC01291
KRT14	TMEM92	UPK2
MOXD1	ZNF774	GALNT12
FAM13C	GALNT5	DKK4
D4S234E	RUNDC3A-AS1	IMPA2
SHCBP1	HMCN1	NEURL3
ANKUB1	ESYT3	RASSF9
RP11-105N14.1	CD40	IL15
SPAG5	FAT2	SPTBN5
LSP1	PIK3AP1	LAT2
PARP12	GSAP	TYMS
PIK3C2B	TMEM217	IGFN1
SLC22A17	CASP8	GBA
BST2	TRO	SDK2
SDAD1P1	LAMB4	IL15RA
CDCA3	SEPT4-AS1	GPX2
IFI6	DEGS2	RP11-350J20.12
SDPR	PDP1	EPSTI1
VN1R20P	CTD-3035K23.7	TDRD9
SLC2A12	MYOT	DSC1
KCNS1	LINC01564	HCG27
SOX5	TENM2	TMEM106A
TRIM21	C4A	UGT1A6
AIFM2	CHI3L1	IL36G
FAM25A	RP5-827C21.4	PSMB8
BTN2A2	VASH1	APOL1
NQO1	GCA	TMPRSS11D
TFAP4	RAB26	DMBX1
CYP4F2	ULBP3	KANK4
SLAMF9	LPXN	RAB7B
CCNB2	CEL	S100A8
RAB3B	C15orf62	ZBP1
RP11-180C1.1	RGAG4	PI3
RP11-96C23.12	AC010149.4	XXbac-BPG116M5.17
ALDH3A1	C15orf59	SLC6A14
IFI44L	PSG4	CD86
IFIT5	MID1	POU2F2
CALML3	LIPH	GBP4
HCG4	STAT5A	ELL3
RP11-114H23.1	SPRR2B	ATG9B
CNTNAP3	CXCL8	FADS6
ARHGAP29	ZNF432	MMP1
PAOX	CCL17	CA12
TOP2A	2018-09-04	STAT1
DLX3	RIPK2	EFHC2
NRGN	CLDN7	HLA-DQA1
PARP10	EFNB3	CBX2
DGAT2	AC234582.2	IGFBP5
GZMB	RP11-442J21.2	RP11-273G15.2
DLX5	NRG4	AC006262.4
DPF1	AFP	MMP12
ZNF423	PTGER1	DLL4
HLA-G	TUBA1B	CD68
MAP3K12	RP11-588H23.3	CXCL17
C1orf74	IL17C	PRDM1
CXCL1	SMAD5-AS1	EFR3B
ZP4	VGLL1	ISG15
LINC00957	SLC25A25-AS1	DHRS9
RP11-473M20.16	MLIP	FAM84B
NXF3	RP11-37B2.1	EFEMP1
RP11-690D19.3	EML5	FGFBP1
FAM26E	SH2D2A	CCDC68
ADIRF	MKRN9P	HLA-DRB6
LINC01589	RP11-356I2.1	ZNF165
ITM2A	TMEM246	CCDC74A
SPON2	RN7SL368P	ITGA4
LINC00707	RP11-631N16.4	VNN3
RAC3	RP11-288L9.1	CARHSP1
TSPAN1	TMEM171	ARHGAP20
LYNX1	MROH3P	SH3RF2
XG	KIF19	GSR
RP11-677M14.3	TMEM140	PDZK1IP1
IL10RA	KCNB2	HLA-F
HLA-L	VPS9D1-AS1	MDGA1
ROM1	CDSN	AC068057.1
STAT2	USP13	COL5A3
CASP1P2	TBX21	IDO1
FAM83D	AC004791.2	HCG4P5
RP4-536B24.3	RRAD	C1S
KRTDAP	RP11-66N11.8	SLC12A7
SULF1	STEAP4	KREMEN2
DDX60L	PRSS22	FCGR2A
CDCA2	S100Z	FNDC4
TGFBR3	RP11-285E9.6	ERAP2
FERMT1	SLC9A7	PLA2G2F
HIST1H3D	IGHM	ECM2
BNIP3L	SLC34A3	TMEM255B
ZBED2	CATSPER1	EBI3
RP11-766F14.2	KRT24	RP11-448G15.1
NOP14-AS1	RP1-66C13.4	ZNF114
RP11-18H21.1	HSF2BP	SPRR2C
EFNA3	MAP3K8	BATF2
HS6ST3	NCCRP1	B3GNT3
EDN2	CADPS2	NCKAP5
SLURP1	ST8SIA1	ESAM
KRT5	CLDN23	FAM198B
TCEA3	MYCBPAP	BLACAT1
CABLES1	IL1A	PLXDC2
PIP5K1B	RP4-781K5.4	CFI
SAMD9	HOGA1	SAMHD1
ARHGAP24	ARHGEF26	NLRC5
JPH1	LINC01218	TMEM38A
TMEM2	KRT77	RP11-266L9.5
PTGS1	RP1-124C6.1	RP11-903H12.3
RP11-525A16.4	DRD2	LY75
ERICD	EXOC3L2	TAP2
LINC00702	ABCC2	CXCL2
HMGB1P31	AVIL	CTD-3099C6.9
SLIT2	PRMT8	MYLK
C10orf54	PDGFB	HCG4P7
RP11-64C12.8	ANKRD22	IL1R2
CIDEB	RNF19B	RP13-143G15.4
RECQL4	RP11-1319K7.1	IFNK
IL18R1	RP1-50J22.4	RP5-884C9.2
MMP19	FGF14-AS2	VNN1
LPPR5	LINC01527	SERPINB1
ESPN	LMO2	RNASE7
PPARGC1B	CSF3	SLC1A1
CDKN3	HSPA2	TMPRSS3
RPLP0P2	KRT8	STEAP1B
RP11-223C24.1	CD7	LIMCH1
PCED1B-AS1	SLIT3	CNTN1
AC098823.3	RHEBL1	GBP1
ATP10B	FAM229B	PALMD
C17orf51	HMP19	GBP1P1
SYNGR1	DPYSL4	FGF2
CDKL1	JAK2	HLA-DPB1
CTD-2589H19.6	CTD-2366F13.1	HCG4P11
IFI44	CCDC134	CLU
C1QTNF1	RP11-15A1.7	SPRR2A
CAMK2N2	CCL20	CD74
CTD-2572N17.1	GLI1	RDH12
SNCB	ENKUR	MICB
EFS	LRRIQ3	XXbac-BPG248L24.12
C12orf54	PARPBP	CX3CL1
	SMCO2	PRR15
	IGFLR1	LINC01315
	HCAR2	ICAM1
	FAM212B	CXCL9
	RP11-84C10.1	TNFRSF1B
	TRABD2B	AC023115.2
	ALDH1B1	CRIP2
	OLR1	PRR7
	EMX2OS	THBS2
	OR2I1P	LINC01293
	FAM49A	ISG20
	KIAA1551	C2
	NCF1	GCKR
	BCAR1	SYT8
	CDC42EP2	DEFB4B
	TTLL11-IT1	RASGRP3
	AC016831.7	GAL3ST4
	GS1-204I12.4	USH1G
	RP11-153M7.3	BTN3A3
	SFMBT2	KRT18
	RP11-1036E20.9	NEURL1
	SALL2	SOCS1
	IL4I1	KCNK13
	AC072062.1	STRA6
	PIK3C2G	TNFRSF14
	WDFY4	RTP4
	ATP1B2	SLC15A3
	SULF2	SLC47A2
	CCL4	SAA1
	TMEM147-AS1	SH2D1B
	OPRL1	NRIP3
	RP11-799M12.2	ZSCAN31
	TUB	NMI
	ESR1	IFI35
	USP43	KRT19
	C20orf141	RAB30
	AC006159.4	CXCL10
	CNFN	CTC-378H22.1
	LINC01179	BFSP1
	AL161668.5	IL36RN
	IGHEP2	GBP3
	MAP7D2	ALDH1A3
	SCNN1B	NAV3
	RP11-467L13.7	RSAD2
	RP11-290L1.5	IL33
	LCTL	FABP5P7
	PIM3	HLA-DMA
	TNFSF18	HLA-DRB1
	DUX4L50	FOXN1
	RP11-488P3.1	MARCKSL1
	KLHL4	AKR1C1
	PODXL	KLK10
	UGT1A4	IL32
	CYYR1	HLA-B
	RP11-809O17.1	RP11-66B24.7
	PLCD4	FCER2
	CTD-2003C8.2	CXCL5
	MUC20	RARRES1
	ITK	S1PR5
	CLIC5	MEI1
	CASP7	MMP25
	HBQ1	RP1-130H16.18
	PRCD	LCP1
	SERPINA3_2	CFB
	TPRN	ART3
	PRSS27	UPP1
	CCNJL	APOBEC3G
	RBP7	CARD17
	TRHDE	EPHB6
	DSG1	CD22
	CAND2	MYO1G
	LINC01132	ANKRD33B
	RP11-839D17.3	ABCB11
	CRAT	IFIH1
	CSRNP1	NES
	CCDC40	PLA2G16
	KRT16P4	LINC01510
	OR10H1	LRP4
	L3MBTL4	VSIG2
	UBD	MROH6
	APEX1	AIM2
	P3H2-AS1	CTD-2555C10.3
	ACKR2	SUN3
	RP11-38L15.3	CGN
	RHCG	MMP25-AS1
	QPCT	C1QTNF1-AS1
	PGLYRP4	S100A7
	CTC-205M6.1	ABLIM3
	CTD-2033D15.2	LINC00578
	SOCS3	PDCD1LG2
	GGT6	EXOC3L1
	ZC3H12C	DEFB103B
	MUC4	F12
	RXFP1	S100A7A
	MALL	LCN2
	DYNC2H1	AKR1C3
	ZDHHC8P1	CTSO
	SLC10A2	TEX29
	ZG16B	CEACAM1
	IRG1	HAMP
	GPR160	S100A12
	BHLHA15	CTD-2066L21.2
	RP11-597D13.9	HLA-C
	KRT78	CLIC2
	AC011738.4	GBP5
	CH507-42P11.2	AC104777.2
	AP3B2	ODF3B
	CHODL	MLLT11
	ICAM2	LOXHD1
	PCYT1B	TRIM16L
	OASL	BCAT1
	ZNF267	GSDMD
	HEG1	SCN2B
	AADAT	TTC9
	CSAG1	CYBRD1
	RP11-60L3.1	PARP9
	GYLTL1B	SPTSSB
	SAMD5	MMP10
	GCLC	ROR1
	FAM26F	LBH
	JHDM1D-AS1	BANCR
	IL6	PSMB10
	RP11-465N4.4	RND1
	TRAPPC3L	RP11-879F14.2
	RP11-79H23.3	APOL3
	TRIM16	GJB4
	CSRNP3	NOTCH1
	ZMAT3	CD274
	TNFSF13	LY96
	RP11-428K3.1	DAPL1
	PRRX2	SPRR2E
	PSME1	LNX1
	CTC-308K20.1	TYMP
	ERVV-1	RP11-465B22.3
	RHOXF1-AS1	RP11-661A12.5
	TRIM6	IL7
	CD109	RP11-367G18.1
	BCL2A1	C1orf68
	FHOD3	NYAP2
	SH3PXD2A-AS1	ASB2
	LYPD1	PSMB9
	FGD2	SPOCD1
	NUP210	S100A9
	RP11-613M10.6	TMPRSS11A
	FAM227B	CBR1
	RNF213	BIRC3
	OLFM2	KCTD14
	FAM83A	SLC44A4
	C1orf95
	CD14
	HSD3B7
	MAGEH1
	GPR155
	RP11-89K11.1
	RP3-508I15.21
	SYNPO2L
	DHFRL1
	SLCO4A1
	TGM1
	C4B
	MUC22
	CGREF1
	ARHGAP31
	AC005150.1
	KCNH3
	SGPP2
	GIMAP2
	SULT1E1
	LMO7
	RP11-519G16.3
	AC104777.4
	SYT1
	BPGM
	PLA2G3
	ACRV1
	MUC19
	HMGN5
	STARD8
	RP11-44K6.2
	ALOX12
	SEMA5B
	IKBIP
	PCDH12
	TSPAN15
	CDRT1
	EFNA5
	PML
	SESN3
	ADGRE5
	ZNF385C
	MFSD7
	SLC29A4
	NT5C3A
	PCDH1
	ACTR3B
	RP11-566E18.1
	NEK5
	KRT80
	SCFD2
	MYH15
	EBF4
	ANGPTL4
	TNFSF4
	RP11-369C8.1
	LYN
	RP11-561B11.1
	FOXL2NB
	RP11-141M3.6
	TGFB3
	WI2-87327B8.2
	IRAK2
	CTD-2292M16.8
	DCDC2C
	TYMSOS
	SH3BP2
	CYP2S1
	ACP5
	LGMN
	ZSCAN12P1
	NUDT11
	ANKRD19P
	EPN3
	ICAM4
	CTA-29F11.1
	KLF8
	OPN5
	DSCAM
	P2RY6
	CTB-105N12.2
	RASGRP1
	SLC8A2
	KRT4
	RPSAP52
	IL9R
	TREM2
	CDH16
	PLAT
	MTMR9LP
	EID2B
	SLC15A1
	MB
	MYEOV
	CPXM1
	ADAMTS15
	WDR25
	ZNF876P
	SPNS2
	RP11-876N24.3
	RP5-984P4.6
	HERC2P5
	RP11-934B9.3
	IL3RA
	DZIP1
	FXYD5
	AKAP6
	SERPINB4
	CBR3
	UBA6
	KLHL38
	TTC39A
	RP11-419C23.1
	TRIM17
	SDK1
	C6orf222
	FLG2
	GRIN2D
	CEACAM5
	SRD5A1
	CYS1
	RASA2
	FUT3
	RP11-631N16.2
	TUBB8P9
	ZNF773
	P3H2
	CCL8
	SERPINB6
	TNFSF13B
	DENND3
	CTD-3092A11.1
	RAB40A
	SELPLG
	TUBB6
	RP11-115D19.1
	FOXL2
	SOWAHD
	LEMD1
	STK31
	SLC25A27
	PAMR1
	GAS2L1P2
	CTC-241F20.4
	TMEM173
	IL36A
	IFI30
	WNT10A
	HK2
	PDE5A
	ADGRL3
	C1orf167
	TMEM221
	PRTN3
	EHD3
	PPIF
	ZNF426
	ERO1A
	RP11-545E17.3
	CTD-2168K21.2
	CAV1
	EGFL6
	BRSK2
	LGALS9
	PLBD1
	PANO1
	ANKRD2
	PATL2
	CH507-42P11.3
	ABCD1
	LRRC7
	LTF
	C11orf45
	PRSS23
	ETS1
	SRD5A3-AS1
	PPM1L
	MYCN
	IL22RA1
	TUBA3FP
	TEC
	RALGPS2
	TRPC6
	PTCHD3P2
	RP11-496N12.9
	ARHGAP31-AS1
	RP1-278O22.1
	DHRS4L2
	PAPL
	SEMG2
	GABRR1
	RP11-115D19.3
	RP11-609N14.4
	HSH2D
	PTCHD4
	AF127936.7
	HTRA1
	MAP2
	RP11-295G20.2
	CTD-2008L17.2
	CAMK4
	TGFA
	TMPRSS11F
	LYPD5
	CEACAM7
	KB-1742H10.3
	TNIP1
	GLRX
	SMIM2-AS1
	METTL7A
	RHBDF2
	XRN1
	RP11-946P6.6
	MGAT4A
	SLC39A2
	IL1RN
	RPL7P13
	MBNL3
	KRT7
	ADORA2B
	GPC2
	CYSRT1
	PHEX
	TRIM10
	SOX6
	INPP5D
	RILP
	TDRD6
	CARD8-AS1
	CTD-3131K8.2
	CATSPERB
	APCDD1
	RP11-465N4.5
	CYB5R2
	TNFRSF18
	CEP126
	RP11-314N13.10
	STK32B
	LINC00501
	RNASE1
	GLB1L3
	BACH1
	TSLP
	STS
	RP11-38L15.2
	FFAR2
	CCL5
	ADAM8
	PTAFR
	RP3-395M20.8
	LINC00152
	ATP6V1C2
	DPEP2
	FAM122C
	RP11-1080G15.1
	SMIM5
	AC069213.1
	ARHGEF6
	PLA2G4D
	RP11-320N7.2
	RNF144A-AS1
	NCALD
	UNC80
	RP11-557H15.3
	EHD1
	TNFAIP2
	CENPP
	RP5-1120P11.1
	CEACAM19
	PPP2R2B
	AC234582.1
	APCDD1L-AS1
	AC019172.2
	FAM78B
	PITPNM3
	SCNN1A
	GCNT3
	P2RX4
	CCDC71L
	HAPLN3
	ZNF488
	ADCY4
	RP11-119F7.5
	CSTB
	PTPRJ
	TET1
	KRTAP2-4
	DOC2B
	TMCO5B
	CLDN8
	MLKL
	LAP3
	RP11-1275H24.1
	SCN8A
	KCNQ3
	RP11-727M10.1
	PKI55
	FAM107A
	MXD1
	CTD-2337A12.1
	KCTD16
	CDCP1
	CSF2RA
	NUAK2
	RNF224
	RP11-557H15.4
	PLAC4_1
	ITPKC
	RP11-114M1.1
	KMO
	MLXIPL
	CTD-2047H16.3
	CLDN1
	IRF8
	TMEM232
	BCL3
	RP11-807H22.6
	IL1B
	CFHR3
	OVOL1
	MARCO
	NSUN7
	TIMM8AP1
	SLCO5A1
	TLL1
	PPP1R14C
	ANKRD34A
	SMIM10L2A
	UCA1_1
	FLG-AS1
	LINC01573
	RP11-456O19.5
	IL20RB
	SAA2
	RP13-942N8.1
	NOD2
	MARK2P9
	AC007879.5
	SCNN1G
	TMPRSS11GP
	EFCAB1
	RP11-1036E20.7
	PITPNC1
	SEMA6B
	FBXO6
	RP11-283G6.3
	BSPRY
	NXPE3
	ELK3
	RNF222
	FUT2
	PSME2
	RP3-508I15.18
	CASP4
	HIST3H2BB
	GOLGA6A
	VNN2
	CTC-250I14.6
	LYRM7
	HMGA1
	CCL3
	TM4SF19
	DOK7
	BCYRN1
	NRK
	AC003092.1
	SULT2B1
	MLPH
	RP3-439F8.1
	NPL
	RP11-250B2.5
	TNFSF14
	FBXO32
	CRISPLD2
	TRIM15
	RP11-259O2.1
	KRT16P6
	SDCBP2
	DHRS4-AS1
	WNT7B
	PLAUR
	DLEU1
	BHLHE41
	CLCF1
	RNF128
	C2orf16
	RASSF6
	RP11-396B14.2
	RP11-380J14.1
	FAM222A
	EPO
	FAM96AP2
	MAFF
	LINC00973
	SLC17A8
	C21orf58
	FBXL13
	RP5-908M14.10
	PROCR
	FOSL1
	PIPOX
	PARD6B
	RP11-134N1.2
	ITGAL
	RP11-134L10.1
	SCN9A
	VAV1
	FANCB
	CYP4B1
	COL12A1
	CSF2RB
	RP11-1000B6.7
	TFAP2E
	RP11-276H7.3
	SCARF1
	PPIL6
	ACKR3
	CTD-2124B8.2
	SPRR1B
	HIST2H3C
	BEAN1
	SRSF12
	BCL2L14
	FBLN5
	CCDC13
	MCTP1
	GRIP2
	WDR63
	SPOCK1
	AGPAT9
	HLA-U
	CRCT1
	RNF169
